# Supplementary material for: Negative effects of heat stress on ovarian tissue in female rabbit
Source: Front Vet Sci. 2022 Nov 14;9:1009182. doi: 10.3389/fvets.2022.1009182 (PMC9704112; doi:10.3389/fvets.2022.1009182)
Supplement: Supplementary file 1 [file Table_1.xlsx]

## Sheet: Sheet1
Table S1 Primer pairs for quantitative real-time PCR
Gene name	Accession number	Primer sequence (5-3)	Product length (bp)
Bcl-2	XM_008261439.2	Forward primer： AACATCGCCCTGTGGATGAC Reverse primer： GGCCGTACAGTTCCACGAA	97
GAPDH	NM_001082253.1	Forward primer： ATCACTGCCACCCAGAAGAC Reverse primer ：TGCCAGTGAGTTTCCCGTTC	151
COQ6	XM_002719654.3	Forward primer:GAGCTATACCTGGCCGTGTC Reverse primer:AGTTCCAGCTAACGTTCGGG	164
CASK	XM_017349766.1	Forward primer:ACTAGCCGCTGTGTCAAGTC Reverse primer:GCACCTGTGAGACTGCTCTT	128
ACADVL	XM_008270808.2	Forward primer：GGACCCGTGTCTCGTTTCTT Reverse primer：CTAGGCACTTGCAGACCGAA	125
HOXB6	XM_008271346.2	Forward primer：CCTACACGCGCTACCAGAC Reverse primer：GAGACGCGCTGAGCAGTTT	138
LOC100339409	XM_002716678.3	Forward primer：GAGGGCCATACAAACCCGAG Reverse primer：CTTCGCTCGGAAGTATCGCT	136
LOC100009591	XM_002712249.3	Forward primer：TGTGTTCTGTCTGAGCGTGTT Reverse primer：ACTATGTTCCTCCAGGGAAGC	112
RTN2	XM_002723611.3	Forward primer：CCACGGAAGGAGGAAAGGAC Reverse primer：CGTCGAAGGCGATGTAGGAA	141
RFC5	XM_008272326.2	Forward primer：AGTCCGACATCGCCAACATT Reverse primer：ACTGACGACGGGAAGTCAAC	160
U6		Forward primer：CTCGCTTCGGCAGCACATATAC Reverse primer：GGAACGCTTCACGAATTTGCGTGT	92
miR-141-3p		TAACACTGTCTGGTAAAGATGGC	23
miR-146a-5p		TGAGAACTGAATTCCATGGGTTG	23
miR-205-5p		TCCTTCATTCCACCGGAGTCTG	22
miR-375-3p		TTTGTTCGTTCGGCTCGCGTGA	22
miR-223-3p		TGTCAGTTTGTCAAATACCCCAA	23
miR-190b-5p		TGATATGTTTGATATTGGGTTG	22
miR-196b-5p		TAGGTAGTTTCCTGTTGTTGGGA	23
miR-34c-3p		AATCACTAACCACACGGCCAGG	22
miR-34c-5p		AGGCAGTGTAGTTAGCTGATTGC	23
miR-449a-5p		TGGCAGTGTATTGTTAGCTGGT	22
miR-34b-3p		AATCACTAACTCCACTGCCATC	22
