# Supplementary material for: Negative effects of heat stress on ovarian tissue in female rabbit
Source: Front Vet Sci. 2022 Nov 14;9:1009182. doi: 10.3389/fvets.2022.1009182 (PMC9704112; doi:10.3389/fvets.2022.1009182)
Supplement: Supplementary file 2 [file Table_2.xlsx]

## Sheet: Sheet1
				Table S2 Summary of sequencing data
				Types	R1	R4	R5	R38	R39	R41
				Library	FRRN210117009-1a	FRRN210117010-1a	FRRN210117011-1a	FRRN210117012-1a	FRRN210117013-1a	FRRN210117014-1a
				Reads	11861013	9800916	13925669	10577596	11613006	11189745
				clean reads	11407067 (96.17%)	9383083 (95.74%)	13345010 (95.83%)	10143384 (95.89%)	11137215 (95.90%)	11024053 (98.52%)
				total	10598147	8622346	11986839	9219391	10249325	9716990
				known_miRNA	6509247	5372706	7165459	5895841	6041170	5146732
				rRNA	451931	407535	904900	588318	591443	545930
				tRNA	664012	489608	637226	480508	1025312	1269191
				snRNA	240181	198060	259327	135781	233629	155018
				snoRNA	0	0	0	0	0	0
				repeat	175913	162449	254776	147972	173681	149142
				novel_miRNA	81562	66403	70018	63643	66362	53782
				exon	37617	37301	73576	40644	43430	44126
				intron	177280	146277	279981	150546	182584	137478
				other	2260404	1742007	2341576	1716138	1891714	2215591
