# Supplementary material for: Negative effects of heat stress on ovarian tissue in female rabbit
Source: Front Vet Sci. 2022 Nov 14;9:1009182. doi: 10.3389/fvets.2022.1009182 (PMC9704112; doi:10.3389/fvets.2022.1009182)
Supplement: Supplementary file 3 [file Table_3.xlsx]

## Sheet: List of DE miRNA
				Table S3 List of differentially expressed miRNAs in CON vs. HS
				sRNA	HS	CON	log2FoldChange	pval	Regulation
				ocu-let-7c-3p	22.808	5.28376	2.13012	0.016347	Up
				ocu-miR-101-3p	17752.7	11215.8	0.662475	0.0319111	Up
				ocu-miR-136-3p	2272.67	1281.78	0.825884	0.0341493	Up
				ocu-miR-141-3p	39.7245	1.96323	4.37705	7.55e-05	Up
				ocu-miR-146b-5p	3569.95	1404.79	1.34538	0.0219247	Up
				ocu-miR-190b-5p	32.8137	5.53457	2.59093	0.00649277	Up
				ocu-miR-200c-3p	941.41	117.935	2.99757	0.0116157	Up
				ocu-miR-205-5p	79.656	21.8069	1.86725	0.00212261	Up
				ocu-miR-212-3p	60.7553	16.2487	1.91673	0.0166369	Up
				ocu-miR-215-5p	133.85	54.0994	1.3044	0.0179669	Up
				ocu-miR-34b-3p	145.356	13.0956	3.47454	0.0321898	Up
				ocu-miR-34c-3p	128.975	15.6525	3.04761	0.00019549	Up
				ocu-miR-34c-5p	10624.5	1208.67	3.13593	0.00767454	Up
				ocu-miR-375-3p	116.819	40.3289	1.53263	0.00488158	Up
				ocu-miR-449a-5p	39.2275	11.6232	1.75622	0.010557	Up
				ocu-miR-12092-5p	495.167	698.263	-0.495318	0.0355036	Down
				ocu-miR-146a-5p	1306.88	2744.69	-1.07024	0.00276206	Down
				ocu-miR-181a-3p	558.258	818.323	-0.550545	0.0352703	Down
				ocu-miR-196a-5p	174.383	824.443	-2.2405	0.0346247	Down
				ocu-miR-196b-5p	147.072	617.73	-2.07009	4.37e-05	Down
				ocu-miR-211-5p	10.663	38.5968	-1.83463	0.013729	Down
				ocu-miR-223-3p	17.1843	65.4541	-1.92384	0.00892223	Down
				ocu-miR-223-5p	4.04499	18.8362	-2.22555	0.0328217	Down

## Sheet: DE miRNA with TPM
List of differentially expressed miRNAs in CON vs. HS with TPM
sRNA	R1.tpm	R4.tpm	R5.tpm	R38.tpm	R39.tpm	R41.tpm
ocu-miR-141-3p	2.42757	18.5684	1.93466	0	0.327441	0.576777
ocu-miR-146a-5p	139.282	295.808	286.883	521.284	241.324	534.672
ocu-miR-190b-5p	2.42757	13.9723	2.34923	0.167777	0.491162	1.92259
ocu-miR-196b-5p	14.5654	37.5045	29.7109	189.588	48.7888	56.7164
ocu-miR-205-5p	5.61377	30.1507	9.67331	3.01999	4.58418	2.49937
ocu-miR-223-3p	1.06206	4.4123	4.2839	22.9855	4.58418	3.84518
ocu-miR-34b-3p	6.06894	69.6775	9.12055	0	3.27441	2.69163
ocu-miR-34c-3p	5.31032	60.8529	9.12055	0.671109	3.43813	3.07614
ocu-miR-34c-5p	572.908	5053	534.796	26.8444	226.753	302.616
ocu-miR-449a-5p	3.48964	15.0753	3.59294	1.84555	1.30977	2.30711
ocu-miR-375-3p	8.79996	39.343	18.1029	9.73108	3.27441	6.15229
ocu-let-7c-3p	1.21379	2.38999	9.25874	0.503332	0.982324	0.961295
ocu-miR-101-3p	3269.03	3860.94	2236.88	1586	1784.72	1861.45
ocu-miR-136-3p	417.998	574.885	209.911	234.385	194.5	171.687
ocu-miR-200c-3p	45.2136	420.823	80.4267	3.18777	13.9163	37.6828
ocu-miR-212-3p	1.9724	8.4569	24.3215	1.50999	1.30977	4.80647
ocu-miR-215-5p	10.1655	29.2315	35.7913	15.0999	6.87627	3.65292
ocu-miR-12092-5p	67.6686	96.8866	103.643	108.216	116.078	101.513
ocu-miR-146b-5p	411.322	1045.9	515.588	280.859	326.295	45.1809
ocu-miR-181a-3p	70.8548	98.7251	134.044	128.182	124.428	129.967
ocu-miR-196a-5p	6.37238	38.056	55.6906	280.188	27.0139	89.9772
ocu-miR-211-5p	1.21379	1.28692	3.31656	2.1811	4.09302	11.7278
ocu-miR-223-5p	0.606894	0.735383	0.829141	7.71775	0.818603	0.576777
