# Supplementary material for: Negative effects of heat stress on ovarian tissue in female rabbit
Source: Front Vet Sci. 2022 Nov 14;9:1009182. doi: 10.3389/fvets.2022.1009182 (PMC9704112; doi:10.3389/fvets.2022.1009182)
Supplement: Supplementary file 4 [file Table_4.xlsx]

## Sheet: Total
Table S4 List of total identification, respective and overlapped known and novel miRNAs in CON and HS
sRNA	HS	CON	log2FoldChange	pval	padj
novel_1	36527.5	43382.3	-0.248141	0.434185	0.992576
novel_105	92.1061	73.5452	0.319909	0.362347	0.992576
novel_106	4.62837	0.737597	2.63126	0.122477	0.992576
novel_113	75.8227	77.9034	-0.0338656	0.95765	0.992576
novel_114	78.9846	79.1197	-0.00946497	0.987586	0.997294
novel_117	42.8715	30.8116	0.480421	0.412041	0.992576
novel_12	10479.6	7088.12	0.564037	0.163463	0.992576
novel_132	14.4263	17.8805	-0.331889	0.679005	0.992576
novel_133	3.60633	6.45738	-0.867813	0.40253	0.992576
novel_137	6.3727	5.95556	0.0990869	0.910859	0.992576
novel_140	7.79971	6.48199	0.253338	0.854031	0.992576
novel_142	8.6563	2.74057	1.69028	0.278012	0.992576
novel_151	7.02144	4.67784	0.559118	0.578072	0.992576
novel_160	1.17222	2.41151	-1.02705	0.604459	0.992576
novel_161	3.55402	1.15984	1.65932	0.368929	0.992576
novel_162	1.02477	0.685501	0.578468	0.832807	0.992576
novel_165	0.692511	2.55689	-1.98711	0.324579	0.992576
novel_169	0.825962	0.342751	1.05588	0.732193	0.992576
novel_173	1.80696	0	3.13207	0.236434	0.992576
novel_176	0.346256	0	0.619575	0.879314	0.992576
novel_178	0	1.50259	-3.21032	0.31782	0.992576
novel_181	1.15549	1.02825	0.146426	0.954433	0.992576
novel_183	0.479706	0.408543	0.320399	0.935511	0.992576
novel_185	0.692511	1.02825	-0.629818	0.844551	0.992576
novel_186	1.6352	0	3.00093	0.333644	0.992576
novel_187	1.73128	0.685501	1.28692	0.662235	0.992576
novel_189	0	1.55468	-3.25476	0.306487	0.992576
novel_193	0.346256	0.342751	-0.342206	0.933164	0.992576
novel_198	0.610425	0	1.56516	0.698054	0.992576
novel_200	0.545066	0	1.4211	0.725516	0.992576
novel_202	6.77673	7.67066	-0.189831	0.838599	0.992576
novel_208	0.71956	2.20044	-1.51892	0.453132	0.992576
novel_213	2.2894	0.685501	1.72081	0.460789	0.992576
novel_217	7.9015	9.34189	-0.228943	0.77068	0.992576
novel_220	101.656	118.586	-0.218048	0.507775	0.992576
novel_225	1.50175	3.32053	-1.16296	0.4074	0.992576
novel_226	37.9489	43.8467	-0.205797	0.664553	0.992576
novel_228	2.35202	4.30895	-0.859355	0.520356	0.992576
novel_230	1.43639	1.08035	0.398157	0.834547	0.992576
novel_236	4.05899	6.41755	-0.685573	0.495081	0.992576
novel_241	22.3967	33.0215	-0.546535	0.285096	0.992576
novel_243	0.239853	1.4231	-2.18288	0.426369	0.992576
novel_244	169.852	238.342	-0.488781	0.11647	0.992576
novel_260	57.278	61.7285	-0.112207	0.771672	0.992576
novel_266	0	0.685501	-2.09664	0.604458	0.992576
novel_27	710.977	692.11	0.0396213	0.890456	0.992576
novel_271	190.493	139.954	0.441254	0.193818	0.992576
novel_286	4016.52	3630.27	0.145897	0.666049	0.992576
novel_290	109.908	82.5227	0.410084	0.342987	0.992576
novel_291	4.44261	4.17736	0.115611	0.913827	0.992576
novel_292	28.2906	24.2073	0.232627	0.640191	0.992576
novel_293	3.41784	4.2692	-0.296456	0.801548	0.992576
novel_295	5.57105	7.32657	-0.403378	0.647872	0.992576
novel_304	1.75833	4.42827	-1.34182	0.331489	0.992576
novel_313	12.2639	12.8475	-0.0898485	0.916458	0.992576
novel_318	0.479706	1.84534	-1.84595	0.457608	0.992576
novel_319	233.484	214.303	0.121545	0.840214	0.992576
novel_324	3.09104	2.54319	0.302067	0.843291	0.992576
novel_329	0.239853	0.342751	-0.342206	0.933164	0.992576
novel_334	3.85377	3.8484	-0.0199713	0.98828	0.997294
novel_335	175.89	128.178	0.456414	0.398996	0.992576
novel_339	1.03877	1.84399	-0.866605	0.756227	0.992576
novel_341	0	1.14614	-2.81754	0.429223	0.992576
novel_345	0.956681	0.737597	0.350563	0.899702	0.992576
novel_348	0	2.39925	-3.89511	0.243984	0.992576
novel_350	0.850278	0.751293	0.195743	0.93758	0.992576
novel_352	0.239853	0	0.619575	0.879314	0.992576
novel_354	0.850278	1.1064	-0.373489	0.887973	0.992576
novel_356	0.346256	1.47519	-2.22608	0.480733	0.992576
novel_358	0.479706	0	1.28066	0.752403	0.992576
novel_361	0.479706	0	1.28066	0.752403	0.992576
novel_38	2373.89	1803.98	0.396086	0.20085	0.992576
novel_42	1439.73	1342.76	0.100366	0.739338	0.992576
novel_45	309.306	383.138	-0.306767	0.328046	0.992576
novel_47	736.141	670.714	0.134633	0.746465	0.992576
novel_51	501.186	430.793	0.218739	0.558628	0.992576
novel_54	280.411	381.344	-0.44153	0.189538	0.992576
novel_57	240.736	159.307	0.592787	0.150495	0.992576
novel_59	398.648	423.761	-0.0898077	0.863316	0.992576
novel_7	4323.3	5031.3	-0.218794	0.526625	0.992576
novel_76	14.3785	21.7149	-0.5777	0.397969	0.992576
novel_77	177.449	146.955	0.268537	0.401162	0.992576
novel_8	358.807	294.732	0.282313	0.562599	0.992576
novel_88	176.822	197.138	-0.154038	0.746239	0.992576
novel_90	92.1573	105.808	-0.198629	0.670594	0.992576
ocu-let-7a-2-3p	4.90073	3.94024	0.330317	0.786291	0.992576
ocu-let-7a-3p	27.0445	21.2022	0.366039	0.506709	0.992576
ocu-let-7a-5p	60827.9	59775.1	0.0251976	0.92657	0.992576
ocu-let-7b-3p	69.2057	66.9296	0.0528142	0.896761	0.992576
ocu-let-7b-5p	18821.3	20288.4	-0.108256	0.703406	0.992576
ocu-let-7c-3p	22.808	5.28376	2.13012	0.016347	0.671419
ocu-let-7c-5p	7602.22	6519.18	0.221776	0.324686	0.992576
ocu-let-7d-3p	531.717	522.376	0.0270167	0.924957	0.992576
ocu-let-7d-5p	2027.61	1870.06	0.116816	0.626261	0.992576
ocu-let-7f-2-3p	5.44034	2.78031	1.00298	0.425469	0.992576
ocu-let-7f-3p	3.72305	7.23463	-0.941971	0.335352	0.992576
ocu-let-7f-5p	187952	183202	0.0369322	0.886081	0.992576
ocu-let-7g-3p	4.28485	2.08255	1.01045	0.464682	0.992576
ocu-let-7g-5p	76143.2	71962.8	0.0814673	0.760951	0.992576
ocu-let-7i-3p	76.1122	70.2972	0.11122	0.778163	0.992576
ocu-let-7i-5p	114178	107178	0.0912686	0.701518	0.992576
ocu-miR-100-3p	98.4572	89.6641	0.135467	0.729784	0.992576
ocu-miR-100-5p	149247	137397	0.119352	0.711699	0.992576
ocu-miR-101-3p	17752.7	11215.8	0.662475	0.0319111	0.872154
ocu-miR-101-5p	32.097	15.9021	1.00363	0.174039	0.992576
ocu-miR-103a-2-5p	0.239853	0	0.619575	0.879314	0.992576
ocu-miR-103a-3p	10523.3	10832	-0.0416433	0.876847	0.992576
ocu-miR-105a-2-3p	0	0.408543	-1.30398	0.749298	0.992576
ocu-miR-105a-3p	1.56984	1.22563	0.410073	0.861676	0.992576
ocu-miR-105a-5p	13.1597	9.60649	0.455939	0.49108	0.992576
ocu-miR-106a-3p	0.932365	0	2.17179	0.571953	0.992576
ocu-miR-106a-5p	23.8157	14.8903	0.681905	0.242575	0.992576
ocu-miR-106b-3p	478.433	488.227	-0.028888	0.915316	0.992576
ocu-miR-106b-5p	223.137	184.888	0.269141	0.372692	0.992576
ocu-miR-107-3p	575.946	568.959	0.0187857	0.957966	0.992576
ocu-miR-10a-3p	47.2324	48.1418	-0.0183249	0.971464	0.993318
ocu-miR-10a-5p	21269.9	19756	0.10655	0.720886	0.992576
ocu-miR-10b-3p	238.974	232.459	0.0412521	0.880357	0.992576
ocu-miR-10b-5p	343884	340102	0.0159558	0.95831	0.992576
ocu-miR-1197-3p	1.30294	1.09404	0.213436	0.922132	0.992576
ocu-miR-12090-3p	95.2829	96.7558	-0.0237942	0.946757	0.992576
ocu-miR-12090-5p	49.9948	55.8963	-0.153098	0.706766	0.992576
ocu-miR-12091-3p	1.70056	0.342751	2.09313	0.419877	0.992576
ocu-miR-12091-5p	1.13117	3.30818	-1.53628	0.303486	0.992576
ocu-miR-12092-3p	71.9109	116.845	-0.694348	0.120364	0.992576
ocu-miR-12092-5p	495.167	698.263	-0.495318	0.0355036	0.872154
ocu-miR-12093-3p	751.583	596.688	0.332496	0.190625	0.992576
ocu-miR-12093-5p	2.06354	1.51494	0.448	0.79468	0.992576
ocu-miR-12095-5p	0	0.368799	-1.30398	0.749298	0.992576
ocu-miR-122-3p	5.76713	1.84399	1.6354	0.296345	0.992576
ocu-miR-122-5p	72.7595	24.4641	1.57084	0.125567	0.992576
ocu-miR-124-5p	3.51025	2.58293	0.460684	0.743227	0.992576
ocu-miR-1249-5p	0.239853	1.1064	-1.81118	0.600575	0.992576
ocu-miR-1251-3p	0.305213	0	0.619575	0.879314	0.992576
ocu-miR-1251-5p	0.305213	1.1064	-1.81124	0.59491	0.992576
ocu-miR-125b-2-3p	1676.01	1450.16	0.209343	0.471421	0.992576
ocu-miR-125b-3p	297.31	277.241	0.100337	0.768828	0.992576
ocu-miR-125b-5p	40199.1	37425.9	0.103134	0.640058	0.992576
ocu-miR-1264-5p	0	0.408543	-1.30398	0.749298	0.992576
ocu-miR-127-3p	47829.6	39190.3	0.287397	0.385245	0.992576
ocu-miR-127-5p	556.109	510.941	0.120933	0.754706	0.992576
ocu-miR-1277-5p	3.19198	2.14834	0.527532	0.711414	0.992576
ocu-miR-128a-3p	1107.82	1225.46	-0.144857	0.698322	0.992576
ocu-miR-128a-5p	9.14939	12.2662	-0.40965	0.62236	0.992576
ocu-miR-129-2-3p	3.55129	4.86286	-0.425389	0.699475	0.992576
ocu-miR-129-3p	1.02477	2.34572	-1.11783	0.534986	0.992576
ocu-miR-129-5p	128.504	124.516	0.0513322	0.902559	0.992576
ocu-miR-1296-5p	155.569	165.291	-0.0865426	0.771031	0.992576
ocu-miR-1298-3p	0.586109	0	1.50869	0.708784	0.992576
ocu-miR-1298-5p	41.9206	13.932	1.5761	0.0859426	0.992576
ocu-miR-1307-3p	161.998	190.99	-0.237462	0.55087	0.992576
ocu-miR-1307-5p	14.4973	14.6544	-0.00418606	0.994788	0.998322
ocu-miR-130a-3p	408.71	418.565	-0.0350649	0.881563	0.992576
ocu-miR-130a-5p	21.1071	17.0906	0.31429	0.589903	0.992576
ocu-miR-130b-3p	3.93859	8.37952	-1.08245	0.280195	0.992576
ocu-miR-130b-5p	14.7043	16.4697	-0.150979	0.847035	0.992576
ocu-miR-133a-3p	188.024	188.693	-0.00748975	0.983435	0.997294
ocu-miR-133a-5p	3.54856	1.4231	1.28928	0.394704	0.992576
ocu-miR-133b-3p	5.78386	5.93086	-0.0503385	0.959197	0.992576
ocu-miR-1343-3p	50.7739	68.4038	-0.419585	0.32422	0.992576
ocu-miR-1343-5p	0.479706	0	1.28066	0.752403	0.992576
ocu-miR-134-3p	0.891321	1.80559	-1.04343	0.557011	0.992576
ocu-miR-134-5p	1009.49	851.098	0.245812	0.348788	0.992576
ocu-miR-135a-2-3p	9.25674	7.49789	0.290539	0.721579	0.992576
ocu-miR-135a-3p	2.59461	1.52863	0.807613	0.629522	0.992576
ocu-miR-135a-5p	775.185	477.459	0.698432	0.187514	0.992576
ocu-miR-135b-3p	4.41283	5.09873	-0.234598	0.84777	0.992576
ocu-miR-135b-5p	3207.7	2188.04	0.551722	0.167819	0.992576
ocu-miR-136-3p	2272.67	1281.78	0.825884	0.0341493	0.872154
ocu-miR-136-5p	91.5936	67.55	0.433296	0.394192	0.992576
ocu-miR-137-3p	1.30294	0.368799	1.68172	0.543392	0.992576
ocu-miR-138-3p	0.239853	0	0.619575	0.879314	0.992576
ocu-miR-138-5p	4.44534	4.71758	-0.0619065	0.956501	0.992576
ocu-miR-139-3p	34.1891	47.7692	-0.478339	0.24403	0.992576
ocu-miR-139-5p	1615.02	2199.45	-0.445222	0.173263	0.992576
ocu-miR-1-3p	2547.5	1534.33	0.731088	0.0968624	0.992576
ocu-miR-140-3p	21986.9	24622.1	-0.163287	0.478	0.992576
ocu-miR-140-5p	1243.51	1108.8	0.164921	0.536114	0.992576
ocu-miR-141-3p	39.7245	1.96323	4.37705	7.55e-05	0.0213235
ocu-miR-141-5p	1.39534	0	2.76954	0.399849	0.992576
ocu-miR-142-3p	17.8021	21.1913	-0.263672	0.639459	0.992576
ocu-miR-142-5p	3.69874	4.05813	-0.129368	0.906268	0.992576
ocu-miR-143-3p	2.0418e+06	2.63933e+06	-0.370332	0.199804	0.992576
ocu-miR-143-5p	416.282	474.502	-0.190076	0.572417	0.992576
ocu-miR-144-3p	7.55797	10.5839	-0.469163	0.676552	0.992576
ocu-miR-144-5p	13.1096	11.9275	0.142917	0.85465	0.992576
ocu-miR-145-3p	1123.52	1168.8	-0.0567549	0.859155	0.992576
ocu-miR-145-5p	9129.92	9495.54	-0.0566899	0.807875	0.992576
ocu-miR-146a-5p	1306.88	2744.69	-1.07024	0.00276206	0.312113
ocu-miR-146b-3p	16.6964	9.9479	0.742866	0.313749	0.992576
ocu-miR-146b-5p	3569.95	1404.79	1.34538	0.0219247	0.774215
ocu-miR-147-3p	0.479706	2.4253	-2.24934	0.349941	0.992576
ocu-miR-147-5p	0	1.12009	-2.78744	0.364899	0.992576
ocu-miR-148a-3p	804102	955148	-0.248347	0.525483	0.992576
ocu-miR-148a-5p	1019.43	1112.49	-0.125872	0.642038	0.992576
ocu-miR-148b-3p	2367.83	2737.1	-0.209136	0.475885	0.992576
ocu-miR-148b-5p	89.4057	87.5469	0.0281357	0.938926	0.992576
ocu-miR-150-3p	1.19927	1.7398	-0.503158	0.831274	0.992576
ocu-miR-150-5p	504.895	596.769	-0.241134	0.590456	0.992576
ocu-miR-151-3p	15741.1	16695.8	-0.0849089	0.71986	0.992576
ocu-miR-151-5p	183.883	204.269	-0.148944	0.610235	0.992576
ocu-miR-152-3p	2919.88	3214.74	-0.139065	0.615635	0.992576
ocu-miR-152-5p	41.841	35.8979	0.217164	0.626927	0.992576
ocu-miR-153-3p	0.651468	0.342751	0.675163	0.837351	0.992576
ocu-miR-154-3p	82.5694	58.5713	0.491595	0.19293	0.992576
ocu-miR-154-5p	82.5746	85.9813	-0.0634919	0.88466	0.992576
ocu-miR-155-3p	0.825962	0.408543	1.05628	0.727724	0.992576
ocu-miR-155-5p	1188.1	1291.19	-0.120035	0.727492	0.992576
ocu-miR-15a-5p	49.3859	54.4637	-0.141657	0.703677	0.992576
ocu-miR-15b-3p	26.7496	21.0446	0.355659	0.510399	0.992576
ocu-miR-15b-5p	480.373	465.552	0.0456744	0.850371	0.992576
ocu-miR-16a-3p	4.26812	4.74363	-0.151334	0.886423	0.992576
ocu-miR-16a-5p	3027.43	2858.12	0.082921	0.764577	0.992576
ocu-miR-16b-3p	1.4607	1.96323	-0.40868	0.836401	0.992576
ocu-miR-16b-5p	1114.85	1177.78	-0.079268	0.755581	0.992576
ocu-miR-17-3p	11.813	15.0727	-0.352679	0.619597	0.992576
ocu-miR-17-5p	330.3	291.969	0.176646	0.61703	0.992576
ocu-miR-181a-2-3p	237.749	262.12	-0.139334	0.608294	0.992576
ocu-miR-181a-3p	558.258	818.323	-0.550545	0.0352703	0.872154
ocu-miR-181a-5p	26334	34999.2	-0.410376	0.110196	0.992576
ocu-miR-181b-2-3p	6.3727	2.87359	1.13375	0.340216	0.992576
ocu-miR-181b-3p	8.97584	10.0945	-0.185768	0.814869	0.992576
ocu-miR-181b-5p	3299.99	3668.6	-0.152765	0.505727	0.992576
ocu-miR-181c-3p	144.503	194.62	-0.426527	0.160725	0.992576
ocu-miR-181c-5p	62.1274	64.7392	-0.0611677	0.859283	0.992576
ocu-miR-181d-3p	0.891321	1.56838	-0.804901	0.688271	0.992576
ocu-miR-181d-5p	678.212	735.045	-0.115887	0.599763	0.992576
ocu-miR-182-3p	0.479706	0.342751	0.318875	0.93739	0.992576
ocu-miR-182-5p	97.5198	76.6452	0.345101	0.603297	0.992576
ocu-miR-183-3p	0.305213	0.342751	-0.342206	0.933164	0.992576
ocu-miR-183-5p	75.3138	41.7522	0.845538	0.146799	0.992576
ocu-miR-184-3p	6.25777	4.36239	0.550965	0.728857	0.992576
ocu-miR-185-3p	52.5578	66.4788	-0.336469	0.359168	0.992576
ocu-miR-185-5p	1523.28	1384.5	0.138059	0.561961	0.992576
ocu-miR-186-3p	0.692511	2.75426	-2.07273	0.314896	0.992576
ocu-miR-186-5p	2277.68	2117.85	0.105195	0.637761	0.992576
ocu-miR-187-3p	1.56984	0.368799	1.99204	0.446623	0.992576
ocu-miR-188-3p	0	0.342751	-1.30398	0.749298	0.992576
ocu-miR-188-5p	9.01962	14.2857	-0.681686	0.322694	0.992576
ocu-miR-18a-3p	3.49993	1.14614	1.62716	0.292849	0.992576
ocu-miR-18a-5p	11.0227	6.12699	0.825207	0.373919	0.992576
ocu-miR-18b-5p	0.239853	0.368799	-0.342206	0.933164	0.992576
ocu-miR-190a-3p	1.15549	0	2.49355	0.483425	0.992576
ocu-miR-190a-5p	54.3168	57.8005	-0.0904159	0.821435	0.992576
ocu-miR-190b-5p	32.8137	5.53457	2.59093	0.00649277	0.524059
ocu-miR-1911-3p	0.692511	0.342751	0.759328	0.841101	0.992576
ocu-miR-1911-5p	1.38502	0	2.73809	0.489729	0.992576
ocu-miR-191-3p	100.687	115.158	-0.187267	0.633274	0.992576
ocu-miR-191-5p	7724.36	7677.99	0.00876386	0.974958	0.994316
ocu-miR-193a-3p	7.98085	9.25139	-0.22093	0.770459	0.992576
ocu-miR-193a-5p	98.5538	131.143	-0.408135	0.248823	0.992576
ocu-miR-193b-3p	4493.02	5883.83	-0.388933	0.273717	0.992576
ocu-miR-193b-5p	47.6893	48.9126	-0.02831	0.949095	0.992576
ocu-miR-194-3p	0	0.368799	-1.30398	0.749298	0.992576
ocu-miR-194-5p	108.398	84.968	0.350831	0.254401	0.992576
ocu-miR-195-3p	833.628	898.316	-0.107452	0.642989	0.992576
ocu-miR-195-5p	2050.56	1927.08	0.0894403	0.799705	0.992576
ocu-miR-196a-2-3p	0	0.685501	-2.09664	0.604458	0.992576
ocu-miR-196a-3p	0.239853	0.817086	-1.35257	0.718406	0.992576
ocu-miR-196a-5p	174.383	824.443	-2.2405	0.0346247	0.872154
ocu-miR-196b-3p	0.610425	3.80856	-2.66278	0.142007	0.992576
ocu-miR-196b-5p	147.072	617.73	-2.07009	4.37e-05	0.0213235
ocu-miR-197-3p	45.8461	53.6494	-0.22166	0.607441	0.992576
ocu-miR-199a-3p	41213.6	36185.1	0.187717	0.432445	0.992576
ocu-miR-199a-5p	30892.9	30837.1	0.00258621	0.991999	0.997294
ocu-miR-19a-3p	12.5822	3.55775	1.78998	0.0740974	0.992576
ocu-miR-19b-3p	594.37	330.544	0.845492	0.113147	0.992576
ocu-miR-19b-5p	1.7416	1.89743	-0.111407	0.94215	0.992576
ocu-miR-200c-3p	941.41	117.935	2.99757	0.0116157	0.596624
ocu-miR-200c-5p	0.610425	0	1.56516	0.698054	0.992576
ocu-miR-204-3p	1.50175	3.46581	-1.20849	0.397257	0.992576
ocu-miR-204-5p	503.246	399.616	0.3324	0.271113	0.992576
ocu-miR-205-5p	79.656	21.8069	1.86725	0.00212261	0.299819
ocu-miR-206-3p	2.11217	0.777341	1.46307	0.457851	0.992576
ocu-miR-208a-3p	0.784919	0	1.94897	0.626522	0.992576
ocu-miR-20a-3p	1.6352	1.46284	0.177827	0.920359	0.992576
ocu-miR-20a-5p	689.011	572.72	0.266147	0.406809	0.992576
ocu-miR-20b-3p	0.305213	0	0.619575	0.879314	0.992576
ocu-miR-20b-5p	42.8798	36.2777	0.236293	0.589264	0.992576
ocu-miR-211-5p	10.663	38.5968	-1.83463	0.013729	0.646409
ocu-miR-212-3p	60.7553	16.2487	1.91673	0.0166369	0.671419
ocu-miR-212-5p	149.51	36.1923	2.04788	0.153601	0.992576
ocu-miR-21-3p	9.34061	7.32647	0.379228	0.663033	0.992576
ocu-miR-214-3p	1803.18	2253.37	-0.321777	0.193962	0.992576
ocu-miR-214-5p	803.875	889.444	-0.14602	0.514304	0.992576
ocu-miR-215-3p	0.239853	0	0.619575	0.879314	0.992576
ocu-miR-215-5p	133.85	54.0994	1.3044	0.0179669	0.676752
ocu-miR-21-5p	488350	545198	-0.158869	0.651923	0.992576
ocu-miR-216a-5p	0.997724	1.44915	-0.59432	0.787406	0.992576
ocu-miR-216b-5p	0.346256	0	0.619575	0.879314	0.992576
ocu-miR-217-5p	6.87766	4.25694	0.656071	0.59222	0.992576
ocu-miR-218-5p	1519.8	1220.3	0.316197	0.348581	0.992576
ocu-miR-219a-3p	3.57561	3.03122	0.261114	0.853886	0.992576
ocu-miR-219a-5p	2.43411	2.27993	0.0882558	0.94905	0.992576
ocu-miR-219b-3p	0.239853	0.408543	-0.342206	0.933164	0.992576
ocu-miR-219b-5p	0.545066	0.368799	0.465468	0.889825	0.992576
ocu-miR-221-3p	622.25	753.435	-0.275789	0.380373	0.992576
ocu-miR-221-5p	141.383	118.284	0.258508	0.474942	0.992576
ocu-miR-222-3p	402.994	486.542	-0.271446	0.397565	0.992576
ocu-miR-222-5p	0.71956	0.368799	0.881734	0.811352	0.992576
ocu-miR-223-3p	17.1843	65.4541	-1.92384	0.00892223	0.560117
ocu-miR-223-5p	4.04499	18.8362	-2.22555	0.0328217	0.872154
ocu-miR-22-3p	9139.14	12269.2	-0.424831	0.237956	0.992576
ocu-miR-224-3p	5.4057	5.3372	0.0166367	0.98722	0.997294
ocu-miR-224-5p	127.228	112.876	0.170808	0.615204	0.992576
ocu-miR-22-5p	296.357	383.053	-0.367931	0.383109	0.992576
ocu-miR-2387-3p	0	0.408543	-1.30398	0.749298	0.992576
ocu-miR-2387-5p	196.063	230.44	-0.230566	0.426848	0.992576
ocu-miR-23b-3p	1993.89	2242.4	-0.169134	0.568442	0.992576
ocu-miR-23b-5p	0.850278	0.342751	1.09487	0.721377	0.992576
ocu-miR-24-2-5p	238.203	235.474	0.0180515	0.954065	0.992576
ocu-miR-24-3p	12553.8	14010	-0.158332	0.540912	0.992576
ocu-miR-24-5p	19.5978	23.5507	-0.260701	0.635723	0.992576
ocu-miR-25-3p	5168.35	5313.13	-0.0397314	0.861176	0.992576
ocu-miR-25-5p	5.32361	5.28376	0.0101551	0.991559	0.997294
ocu-miR-26a-3p	31.8334	27.8197	0.20777	0.741115	0.992576
ocu-miR-26a-5p	405179	418017	-0.0450015	0.883579	0.992576
ocu-miR-26b-3p	10.3766	11.7151	-0.178261	0.791812	0.992576
ocu-miR-26b-5p	9504.67	8706.78	0.126533	0.640084	0.992576
ocu-miR-27b-3p	44587.9	48832.4	-0.131186	0.571499	0.992576
ocu-miR-27b-5p	53.8428	35.1328	0.622216	0.162639	0.992576
ocu-miR-28-3p	4119.8	4148	-0.00980152	0.963632	0.993318
ocu-miR-28-5p	861.582	913.357	-0.0838793	0.751068	0.992576
ocu-miR-299-3p	1253.96	899.721	0.478341	0.223859	0.992576
ocu-miR-299-5p	42.5533	41.3627	0.0328969	0.944442	0.992576
ocu-miR-29a-3p	10366.1	10184.2	0.0255576	0.919203	0.992576
ocu-miR-29a-5p	7.89876	11.1351	-0.497655	0.494158	0.992576
ocu-miR-29b-2-5p	16.6402	14.7339	0.18093	0.775215	0.992576
ocu-miR-29b-3p	285.576	194.806	0.55129	0.0837891	0.992576
ocu-miR-29b-5p	4.04772	1.77955	1.18013	0.426247	0.992576
ocu-miR-29c-3p	118.53	136.03	-0.198625	0.572958	0.992576
ocu-miR-29c-5p	71.3111	86.4977	-0.271239	0.479159	0.992576
ocu-miR-301a-3p	2.15321	1.7919	0.232718	0.888025	0.992576
ocu-miR-301a-5p	13.0804	12.4786	0.0874268	0.896667	0.992576
ocu-miR-301b-3p	1.52606	1.51494	0.0085008	0.997154	0.998922
ocu-miR-301b-5p	0.239853	0.342751	-0.342206	0.933164	0.992576
ocu-miR-302a-3p	1.34398	0.342751	1.72115	0.539108	0.992576
ocu-miR-302a-5p	5.3917	2.67478	1.03235	0.369218	0.992576
ocu-miR-302b-3p	1.19653	0.368799	1.57309	0.528855	0.992576
ocu-miR-302c-3p	0.346256	0.408543	-0.342206	0.933164	0.992576
ocu-miR-302d-3p	1.73128	0.342751	2.09242	0.497773	0.992576
ocu-miR-30a-3p	684.545	874.334	-0.352041	0.208049	0.992576
ocu-miR-30a-5p	65233	74457.6	-0.190819	0.430532	0.992576
ocu-miR-30b-3p	12.611	9.42272	0.440276	0.573269	0.992576
ocu-miR-30b-5p	2001.67	1641.48	0.286135	0.343678	0.992576
ocu-miR-30c-2-3p	411.286	439.514	-0.0945782	0.785955	0.992576
ocu-miR-30c-3p	69.3422	65.8442	0.0728207	0.84695	0.992576
ocu-miR-30c-5p	12808.1	13196.9	-0.0431091	0.85854	0.992576
ocu-miR-30d-3p	111.733	106.54	0.0680003	0.830957	0.992576
ocu-miR-30d-5p	43222.2	43585.4	-0.0120613	0.961716	0.993318
ocu-miR-30e-3p	1298.93	1320.32	-0.0231958	0.924242	0.992576
ocu-miR-30e-5p	17235.3	15644.2	0.13972	0.653593	0.992576
ocu-miR-31-3p	172.46	166.385	0.0514255	0.852152	0.992576
ocu-miR-31-5p	713.511	588.183	0.277611	0.304044	0.992576
ocu-miR-323a-3p	122.256	124.736	-0.0306838	0.929581	0.992576
ocu-miR-323a-5p	1.98145	1.76585	0.152666	0.925695	0.992576
ocu-miR-32-3p	14.2666	13.5056	0.0872121	0.893367	0.992576
ocu-miR-324-3p	4.62837	4.98075	-0.113765	0.914188	0.992576
ocu-miR-324-5p	29.2494	29.8985	-0.0383393	0.934982	0.992576
ocu-miR-32-5p	118.454	104.936	0.172416	0.620643	0.992576
ocu-miR-326-3p	5.78659	7.55143	-0.394722	0.657229	0.992576
ocu-miR-328-3p	81.1263	99.699	-0.292247	0.416799	0.992576
ocu-miR-329-3p	10.1368	10.8459	-0.107	0.882711	0.992576
ocu-miR-329-5p	0.239853	0.408543	-0.342206	0.933164	0.992576
ocu-miR-331-3p	24.2112	25.2616	-0.0463225	0.932841	0.992576
ocu-miR-331-5p	9.25094	12.2551	-0.377394	0.630827	0.992576
ocu-miR-335-3p	57.6338	37.0298	0.648544	0.388811	0.992576
ocu-miR-335-5p	2.15321	1.77955	0.24285	0.886481	0.992576
ocu-miR-337-3p	117.489	97.9203	0.258305	0.575705	0.992576
ocu-miR-337-5p	28.9516	22.31	0.36425	0.509561	0.992576
ocu-miR-33a-3p	11.3063	12.5459	-0.160974	0.807405	0.992576
ocu-miR-33a-5p	2.19426	0.737597	1.55043	0.453309	0.992576
ocu-miR-340-3p	149.882	156.361	-0.0588544	0.848433	0.992576
ocu-miR-340-5p	786.842	590.138	0.414038	0.0934502	0.992576
ocu-miR-342-3p	99.7838	110.844	-0.1466	0.700371	0.992576
ocu-miR-342-5p	0.239853	0.368799	-0.342206	0.933164	0.992576
ocu-miR-346-5p	0.586109	0	1.50869	0.708784	0.992576
ocu-miR-34a-3p	1.41207	0.408543	1.82261	0.49529	0.992576
ocu-miR-34a-5p	862.492	885.169	-0.0374924	0.89973	0.992576
ocu-miR-34b-3p	145.356	13.0956	3.47454	0.0321898	0.872154
ocu-miR-34b-5p	24.5827	5.19182	2.26151	0.0565433	0.992576
ocu-miR-34c-3p	128.975	15.6525	3.04761	0.00019549	0.0368174
ocu-miR-34c-5p	10624.5	1208.67	3.13593	0.00767454	0.542014
ocu-miR-350-3p	88.4931	83.7162	0.0784688	0.82576	0.992576
ocu-miR-350-5p	28.0334	26.7231	0.0673111	0.894745	0.992576
ocu-miR-361-3p	491.01	536.472	-0.126629	0.609678	0.992576
ocu-miR-361-5p	143.905	134.309	0.102592	0.781098	0.992576
ocu-miR-362-3p	0.239853	0	0.619575	0.879314	0.992576
ocu-miR-362-5p	31.4033	26.9083	0.227172	0.613524	0.992576
ocu-miR-363-3p	371.887	367.977	0.0174009	0.95529	0.992576
ocu-miR-363-5p	1.70056	0.737597	1.20679	0.623566	0.992576
ocu-miR-365-2-5p	1.56984	5.07403	-1.64262	0.222192	0.992576
ocu-miR-365-3p	384.007	429.62	-0.160035	0.658984	0.992576
ocu-miR-365-5p	97.2107	77.2164	0.338366	0.555735	0.992576
ocu-miR-370-3p	317.321	302.576	0.0681374	0.850419	0.992576
ocu-miR-370-5p	23.1977	18.2493	0.343343	0.568223	0.992576
ocu-miR-371-3p	48.1055	56.213	-0.22208	0.611296	0.992576
ocu-miR-371-5p	2.82141	5.31115	-0.938954	0.421673	0.992576
ocu-miR-373-3p	32.0882	46.8219	-0.546496	0.205692	0.992576
ocu-miR-374a-3p	77.244	63.6561	0.27607	0.518593	0.992576
ocu-miR-374a-5p	250.225	175.344	0.511013	0.164692	0.992576
ocu-miR-374b-3p	12.107	16.0775	-0.389443	0.558328	0.992576
ocu-miR-374b-5p	445.469	370.354	0.266909	0.330184	0.992576
ocu-miR-375-3p	116.819	40.3289	1.53263	0.00488158	0.459683
ocu-miR-376a-3p	17.1929	8.24928	1.04434	0.170913	0.992576
ocu-miR-376a-5p	3.28439	1.52863	1.11401	0.428555	0.992576
ocu-miR-376c-2-3p	0.956681	2.1607	-1.21988	0.547274	0.992576
ocu-miR-376c-5p	2.39307	2.64873	-0.148435	0.9108	0.992576
ocu-miR-377-3p	59.6653	39.0541	0.60466	0.365652	0.992576
ocu-miR-377-5p	48.4514	36.2681	0.416242	0.340749	0.992576
ocu-miR-378-3p	6048.18	7761.15	-0.359738	0.211682	0.992576
ocu-miR-378-5p	108.3	126.246	-0.22252	0.549099	0.992576
ocu-miR-379-3p	85.2443	70.3973	0.270884	0.467235	0.992576
ocu-miR-379-5p	26173.8	19557.2	0.420393	0.267733	0.992576
ocu-miR-381-3p	15975.2	11657.6	0.454523	0.233707	0.992576
ocu-miR-381-5p	26.0353	22.9407	0.175048	0.74885	0.992576
ocu-miR-382-3p	100.739	81.3191	0.305298	0.518201	0.992576
ocu-miR-382-5p	185.951	208.234	-0.163324	0.626642	0.992576
ocu-miR-383-5p	4.18118	9.93977	-1.24058	0.4442	0.992576
ocu-miR-384-5p	0.239853	0	0.619575	0.879314	0.992576
ocu-miR-409-3p	625.778	552.755	0.178998	0.51432	0.992576
ocu-miR-409-5p	58.7062	64.401	-0.141385	0.767144	0.992576
ocu-miR-410-3p	82.5153	77.9285	0.0767819	0.856316	0.992576
ocu-miR-410-5p	2.48274	0.342751	2.62602	0.290504	0.992576
ocu-miR-411-3p	559.929	438.341	0.352356	0.234924	0.992576
ocu-miR-411-5p	18813.2	13173.2	0.514092	0.202945	0.992576
ocu-miR-421-3p	11.5786	11.6206	-0.00109387	0.99898	0.99898
ocu-miR-423-3p	3236.74	3359.17	-0.0534634	0.827127	0.992576
ocu-miR-423-5p	2447.57	2739.19	-0.162238	0.493741	0.992576
ocu-miR-424-3p	588.722	784.56	-0.413832	0.153678	0.992576
ocu-miR-424-5p	1260.23	1589.08	-0.334858	0.327802	0.992576
ocu-miR-425-3p	196.248	230.698	-0.229793	0.466476	0.992576
ocu-miR-425-5p	622.412	734.48	-0.238175	0.300592	0.992576
ocu-miR-432-3p	3.64464	1.09404	1.70707	0.358972	0.992576
ocu-miR-432-5p	518.589	456.597	0.182849	0.591024	0.992576
ocu-miR-433-3p	144.212	139.519	0.0472061	0.890866	0.992576
ocu-miR-433-5p	1.09013	0.711549	0.61426	0.796148	0.992576
ocu-miR-449a-5p	39.2275	11.6232	1.75622	0.010557	0.59647
ocu-miR-450a-2-3p	28.3399	21.0857	0.431963	0.4316	0.992576
ocu-miR-450a-3p	14.9068	18.3959	-0.291334	0.632743	0.992576
ocu-miR-450a-5p	4796.06	6465.36	-0.430792	0.0996822	0.992576
ocu-miR-450b-3p	2.71501	7.1291	-1.4118	0.163063	0.992576
ocu-miR-450b-5p	1001.1	1190.5	-0.250325	0.312628	0.992576
ocu-miR-451-5p	3101.1	3793.54	-0.290578	0.303221	0.992576
ocu-miR-452-3p	13.7431	11.3202	0.269982	0.677139	0.992576
ocu-miR-452-5p	289.338	233.533	0.308255	0.37218	0.992576
ocu-miR-455-3p	99.7304	88.9135	0.165289	0.648404	0.992576
ocu-miR-455-5p	3006.72	2465.92	0.285856	0.300841	0.992576
ocu-miR-485-3p	0.239853	0	0.619575	0.879314	0.992576
ocu-miR-485-5p	0.239853	0	0.619575	0.879314	0.992576
ocu-miR-486-3p	0.479706	0.368799	0.319392	0.936748	0.992576
ocu-miR-486-5p	31.3944	31.3639	0.0153585	0.979867	0.997294
ocu-miR-487a-3p	7.98085	6.10219	0.393769	0.679321	0.992576
ocu-miR-487a-5p	9.99029	12.8489	-0.388816	0.602494	0.992576
ocu-miR-487b-3p	307.518	254.621	0.270818	0.309567	0.992576
ocu-miR-487b-5p	1.94041	4.19106	-1.08231	0.45299	0.992576
ocu-miR-490-3p	34.5846	54.4722	-0.659115	0.269872	0.992576
ocu-miR-490-5p	2.31098	4.31038	-0.901234	0.588128	0.992576
ocu-miR-491-3p	0.239853	1.02825	-1.71844	0.625406	0.992576
ocu-miR-491-5p	5.69965	2.96543	0.957646	0.415312	0.992576
ocu-miR-495-3p	1253.54	991.733	0.33736	0.321382	0.992576
ocu-miR-495-5p	3.32543	5.04664	-0.628563	0.578745	0.992576
ocu-miR-496-3p	2.00577	0.751293	1.42917	0.50691	0.992576
ocu-miR-497-5p	848.478	904.637	-0.092988	0.773789	0.992576
ocu-miR-499-5p	170.004	106.761	0.669634	0.101019	0.992576
ocu-miR-500-3p	1615.05	1933.33	-0.259286	0.245433	0.992576
ocu-miR-500-5p	71.7443	91.5709	-0.349086	0.304065	0.992576
ocu-miR-501-3p	266.484	320.12	-0.261764	0.460059	0.992576
ocu-miR-501-5p	32.7846	31.4285	0.0643621	0.882331	0.992576
ocu-miR-502a-3p	1573.48	1895.42	-0.268308	0.236668	0.992576
ocu-miR-502a-5p	11.1923	9.76413	0.19633	0.78123	0.992576
ocu-miR-502b-3p	110.939	128.931	-0.212592	0.494841	0.992576
ocu-miR-502b-5p	20.5852	20.2015	0.0184394	0.972221	0.993318
ocu-miR-503-3p	16.5533	13.677	0.2777	0.654083	0.992576
ocu-miR-503-5p	108.508	113.081	-0.0630664	0.880994	0.992576
ocu-miR-505-3p	45.8073	36.8973	0.302284	0.489073	0.992576
ocu-miR-505-5p	1.47743	1.08035	0.427054	0.822471	0.992576
ocu-miR-506-3p	31.7933	40.2616	-0.336913	0.487128	0.992576
ocu-miR-506-5p	1.37103	3.83605	-1.4759	0.381514	0.992576
ocu-miR-508-3p	92.251	93.0805	-0.019791	0.968632	0.993318
ocu-miR-508-5p	0.586109	0	1.50869	0.708784	0.992576
ocu-miR-509a-3p	97.3322	87.2809	0.152583	0.670927	0.992576
ocu-miR-509b-3p	123.126	136.776	-0.154904	0.723717	0.992576
ocu-miR-509b-5p	1147.43	705.821	0.700485	0.0974163	0.992576
ocu-miR-509c-3p	45.9855	31.0471	0.564639	0.269527	0.992576
ocu-miR-512a-3p	2.43411	1.12009	1.1078	0.485851	0.992576
ocu-miR-513-3p	9.94166	7.27447	0.424537	0.618605	0.992576
ocu-miR-513-5p	10.6174	4.92875	1.07583	0.313608	0.992576
ocu-miR-532-3p	135.421	139.68	-0.0422181	0.887094	0.992576
ocu-miR-532-5p	17689.7	17597.2	0.00754821	0.971459	0.993318
ocu-miR-539-3p	6.88799	4.11157	0.728525	0.474563	0.992576
ocu-miR-539-5p	47.4561	39.5228	0.269091	0.590933	0.992576
ocu-miR-541-3p	18.3958	17.2375	0.0788034	0.90306	0.992576
ocu-miR-541-5p	7.28075	6.83988	0.0755696	0.931912	0.992576
ocu-miR-542-3p	1105.64	1296.9	-0.230587	0.327287	0.992576
ocu-miR-542-5p	46.7722	58.2943	-0.32269	0.420461	0.992576
ocu-miR-545-3p	2.45843	2.58293	-0.0931019	0.946105	0.992576
ocu-miR-545-5p	0.239853	0	0.619575	0.879314	0.992576
ocu-miR-551b-3p	0.346256	0	0.619575	0.879314	0.992576
ocu-miR-551b-5p	0.71956	0	1.83802	0.646922	0.992576
ocu-miR-574-3p	750.626	835.453	-0.153808	0.627633	0.992576
ocu-miR-574-5p	285.885	304.753	-0.0926095	0.791658	0.992576
ocu-miR-582-3p	220.393	316.703	-0.522433	0.123939	0.992576
ocu-miR-582-5p	44.4083	36.124	0.291407	0.539943	0.992576
ocu-miR-590-3p	4.2897	3.28079	0.369715	0.782614	0.992576
ocu-miR-599-5p	0	0.342751	-1.30398	0.749298	0.992576
ocu-miR-628-3p	8.61832	7.66932	0.164854	0.835088	0.992576
ocu-miR-628-5p	7.04848	2.92569	1.25622	0.215109	0.992576
ocu-miR-652-3p	121.403	145.962	-0.269396	0.397669	0.992576
ocu-miR-652-5p	3.28439	2.99148	0.128601	0.914168	0.992576
ocu-miR-6529-3p	7.5607	6.14203	0.314458	0.766366	0.992576
ocu-miR-6529-5p	221.475	334.726	-0.59269	0.158347	0.992576
ocu-miR-653-3p	0.479706	0	1.28066	0.752403	0.992576
ocu-miR-653-5p	0.239853	0	0.619575	0.879314	0.992576
ocu-miR-654-3p	42.2691	43.4753	-0.0499862	0.907652	0.992576
ocu-miR-654-5p	1.98145	0.368799	2.3143	0.290621	0.992576
ocu-miR-655-3p	117.866	80.8569	0.537859	0.217861	0.992576
ocu-miR-655-5p	1.15549	0.368799	1.53298	0.591926	0.992576
ocu-miR-656-3p	59.0935	46.19	0.346138	0.446275	0.992576
ocu-miR-660-3p	2.67396	4.49406	-0.756241	0.508459	0.992576
ocu-miR-660-5p	799.999	792.692	0.0131233	0.952152	0.992576
ocu-miR-670-3p	2.30066	1.14614	0.992246	0.617829	0.992576
ocu-miR-671-3p	3.76683	11.3065	-1.54208	0.0802571	0.992576
ocu-miR-671-5p	7.02417	10.6608	-0.609489	0.409495	0.992576
ocu-miR-672-3p	0.692511	0.817086	-0.254708	0.939587	0.992576
ocu-miR-672-5p	62.7949	65.7892	-0.0615082	0.894262	0.992576
ocu-miR-676-3p	378.593	319.507	0.246168	0.413769	0.992576
ocu-miR-676-5p	1.80696	2.67478	-0.567332	0.702664	0.992576
ocu-miR-708-3p	4436.75	3598.86	0.301846	0.287614	0.992576
ocu-miR-708-5p	354.139	319.471	0.146514	0.634614	0.992576
ocu-miR-7180-3p	120.45	127.637	-0.0803561	0.791697	0.992576
ocu-miR-7180-5p	11.5543	8.63168	0.439613	0.562153	0.992576
ocu-miR-744-3p	5.22753	2.58293	1.02971	0.369994	0.992576
ocu-miR-744-5p	1940.26	2140.29	-0.141187	0.609782	0.992576
ocu-miR-758-3p	60.1556	52.7787	0.185461	0.6341	0.992576
ocu-miR-758-5p	0.346256	0	0.619575	0.879314	0.992576
ocu-miR-760-3p	10.777	13.2163	-0.282495	0.68948	0.992576
ocu-miR-760-5p	1.848	2.53084	-0.481633	0.766216	0.992576
ocu-miR-7a-3p	106.096	83.1626	0.348334	0.260238	0.992576
ocu-miR-7a-5p	4113.03	3685.36	0.158378	0.456977	0.992576
ocu-miR-802-3p	0.692511	0	1.72488	0.66797	0.992576
ocu-miR-872-3p	771.353	654.455	0.236967	0.358093	0.992576
ocu-miR-872-5p	1761.4	1477.6	0.253414	0.265868	0.992576
ocu-miR-873-3p	23.0351	17.6171	0.395487	0.470083	0.992576
ocu-miR-873-5p	211.722	172.811	0.294244	0.322132	0.992576
ocu-miR-874-3p	139.939	178.811	-0.35213	0.282574	0.992576
ocu-miR-874-5p	4.98768	6.56148	-0.369923	0.731524	0.992576
ocu-miR-885-3p	0.71956	0	1.83802	0.646922	0.992576
ocu-miR-885-5p	1.06582	2.54319	-1.22122	0.472346	0.992576
ocu-miR-889-3p	1216.22	881.196	0.464269	0.27563	0.992576
ocu-miR-889-5p	9.27738	9.43517	-0.0300474	0.971601	0.993318
ocu-miR-92a-2-5p	0.891321	0.777341	0.21209	0.925053	0.992576
ocu-miR-92a-3p	5477.9	5269.05	0.0561562	0.840614	0.992576
ocu-miR-92a-5p	6.88313	3.99234	0.766301	0.473256	0.992576
ocu-miR-93-3p	5.10808	6.52308	-0.352725	0.709398	0.992576
ocu-miR-93-5p	1808.34	2036	-0.170893	0.547933	0.992576
ocu-miR-9-3p	1.26189	2.14834	-0.809485	0.653633	0.992576
ocu-miR-9-5p	243.749	186.73	0.382279	0.241687	0.992576
ocu-miR-96-3p	0.305213	0	0.619575	0.879314	0.992576
ocu-miR-96-5p	11.7741	13.3123	-0.189615	0.83011	0.992576
ocu-miR-98-3p	0.610425	0.408543	0.602559	0.873821	0.992576
ocu-miR-9851-3p	7.10899	9.01418	-0.332184	0.688766	0.992576
ocu-miR-98-5p	1477.04	1516.46	-0.0376544	0.862858	0.992576
ocu-miR-99a-3p	13.378	13.4151	0.00904952	0.989006	0.997294
ocu-miR-99a-5p	148374	122697	0.274143	0.273581	0.992576

## Sheet: Respective
Table S4 List of total identification, respective and overlapped known and novel miRNAs in HS and CON"
HS		CON
sRNA		sRNA
novel_173		novel_178
novel_176		novel_189
novel_186		novel_266
novel_198		novel_341
novel_200		novel_348
novel_352		ocu-miR-105a-2-3p
novel_358		ocu-miR-12095-5p
novel_361		ocu-miR-1264-5p
ocu-miR-103a-2-5p		ocu-miR-147-5p
ocu-miR-106a-3p		ocu-miR-188-3p
ocu-miR-1251-3p		ocu-miR-194-3p
ocu-miR-1298-3p		ocu-miR-196a-2-3p
ocu-miR-1343-5p		ocu-miR-2387-3p
ocu-miR-138-3p		ocu-miR-599-5p
ocu-miR-141-5p
ocu-miR-190a-3p
ocu-miR-1911-5p
ocu-miR-200c-5p
ocu-miR-208a-3p
ocu-miR-20b-3p
ocu-miR-215-3p
ocu-miR-216b-5p
ocu-miR-346-5p
ocu-miR-362-3p
ocu-miR-384-5p
ocu-miR-485-3p
ocu-miR-485-5p
ocu-miR-508-5p
ocu-miR-545-5p
ocu-miR-551b-3p
ocu-miR-551b-5p
ocu-miR-653-3p
ocu-miR-653-5p
ocu-miR-758-5p
ocu-miR-802-3p
ocu-miR-885-3p
ocu-miR-96-3p

## Sheet: Overlapped
Table S4 List of total identification, respective and overlapped known and novel miRNAs in HS and CON"
sRNA
novel_1
novel_105
novel_106
novel_113
novel_114
novel_117
novel_12
novel_132
novel_133
novel_137
novel_140
novel_142
novel_151
novel_160
novel_161
novel_162
novel_165
novel_169
novel_181
novel_183
novel_185
novel_187
novel_193
novel_202
novel_208
novel_213
novel_217
novel_220
novel_225
novel_226
novel_228
novel_230
novel_236
novel_241
novel_243
novel_244
novel_260
novel_27
novel_271
novel_286
novel_290
novel_291
novel_292
novel_293
novel_295
novel_304
novel_313
novel_318
novel_319
novel_324
novel_329
novel_334
novel_335
novel_339
novel_345
novel_350
novel_354
novel_356
novel_38
novel_42
novel_45
novel_47
novel_51
novel_54
novel_57
novel_59
novel_7
novel_76
novel_77
novel_8
novel_88
novel_90
ocu-let-7a-2-3p
ocu-let-7a-3p
ocu-let-7a-5p
ocu-let-7b-3p
ocu-let-7b-5p
ocu-let-7c-3p
ocu-let-7c-5p
ocu-let-7d-3p
ocu-let-7d-5p
ocu-let-7f-2-3p
ocu-let-7f-3p
ocu-let-7f-5p
ocu-let-7g-3p
ocu-let-7g-5p
ocu-let-7i-3p
ocu-let-7i-5p
ocu-miR-1-3p
ocu-miR-100-3p
ocu-miR-100-5p
ocu-miR-101-3p
ocu-miR-101-5p
ocu-miR-103a-3p
ocu-miR-105a-3p
ocu-miR-105a-5p
ocu-miR-106a-5p
ocu-miR-106b-3p
ocu-miR-106b-5p
ocu-miR-107-3p
ocu-miR-10a-3p
ocu-miR-10a-5p
ocu-miR-10b-3p
ocu-miR-10b-5p
ocu-miR-1197-3p
ocu-miR-12090-3p
ocu-miR-12090-5p
ocu-miR-12091-3p
ocu-miR-12091-5p
ocu-miR-12092-3p
ocu-miR-12092-5p
ocu-miR-12093-3p
ocu-miR-12093-5p
ocu-miR-122-3p
ocu-miR-122-5p
ocu-miR-124-5p
ocu-miR-1249-5p
ocu-miR-1251-5p
ocu-miR-125b-2-3p
ocu-miR-125b-3p
ocu-miR-125b-5p
ocu-miR-127-3p
ocu-miR-127-5p
ocu-miR-1277-5p
ocu-miR-128a-3p
ocu-miR-128a-5p
ocu-miR-129-2-3p
ocu-miR-129-3p
ocu-miR-129-5p
ocu-miR-1296-5p
ocu-miR-1298-5p
ocu-miR-1307-3p
ocu-miR-1307-5p
ocu-miR-130a-3p
ocu-miR-130a-5p
ocu-miR-130b-3p
ocu-miR-130b-5p
ocu-miR-133a-3p
ocu-miR-133a-5p
ocu-miR-133b-3p
ocu-miR-134-3p
ocu-miR-134-5p
ocu-miR-1343-3p
ocu-miR-135a-2-3p
ocu-miR-135a-3p
ocu-miR-135a-5p
ocu-miR-135b-3p
ocu-miR-135b-5p
ocu-miR-136-3p
ocu-miR-136-5p
ocu-miR-137-3p
ocu-miR-138-5p
ocu-miR-139-3p
ocu-miR-139-5p
ocu-miR-140-3p
ocu-miR-140-5p
ocu-miR-141-3p
ocu-miR-142-3p
ocu-miR-142-5p
ocu-miR-143-3p
ocu-miR-143-5p
ocu-miR-144-3p
ocu-miR-144-5p
ocu-miR-145-3p
ocu-miR-145-5p
ocu-miR-146a-5p
ocu-miR-146b-3p
ocu-miR-146b-5p
ocu-miR-147-3p
ocu-miR-148a-3p
ocu-miR-148a-5p
ocu-miR-148b-3p
ocu-miR-148b-5p
ocu-miR-150-3p
ocu-miR-150-5p
ocu-miR-151-3p
ocu-miR-151-5p
ocu-miR-152-3p
ocu-miR-152-5p
ocu-miR-153-3p
ocu-miR-154-3p
ocu-miR-154-5p
ocu-miR-155-3p
ocu-miR-155-5p
ocu-miR-15a-5p
ocu-miR-15b-3p
ocu-miR-15b-5p
ocu-miR-16a-3p
ocu-miR-16a-5p
ocu-miR-16b-3p
ocu-miR-16b-5p
ocu-miR-17-3p
ocu-miR-17-5p
ocu-miR-181a-2-3p
ocu-miR-181a-3p
ocu-miR-181a-5p
ocu-miR-181b-2-3p
ocu-miR-181b-3p
ocu-miR-181b-5p
ocu-miR-181c-3p
ocu-miR-181c-5p
ocu-miR-181d-3p
ocu-miR-181d-5p
ocu-miR-182-3p
ocu-miR-182-5p
ocu-miR-183-3p
ocu-miR-183-5p
ocu-miR-184-3p
ocu-miR-185-3p
ocu-miR-185-5p
ocu-miR-186-3p
ocu-miR-186-5p
ocu-miR-187-3p
ocu-miR-188-5p
ocu-miR-18a-3p
ocu-miR-18a-5p
ocu-miR-18b-5p
ocu-miR-190a-5p
ocu-miR-190b-5p
ocu-miR-191-3p
ocu-miR-191-5p
ocu-miR-1911-3p
ocu-miR-193a-3p
ocu-miR-193a-5p
ocu-miR-193b-3p
ocu-miR-193b-5p
ocu-miR-194-5p
ocu-miR-195-3p
ocu-miR-195-5p
ocu-miR-196a-3p
ocu-miR-196a-5p
ocu-miR-196b-3p
ocu-miR-196b-5p
ocu-miR-197-3p
ocu-miR-199a-3p
ocu-miR-199a-5p
ocu-miR-19a-3p
ocu-miR-19b-3p
ocu-miR-19b-5p
ocu-miR-200c-3p
ocu-miR-204-3p
ocu-miR-204-5p
ocu-miR-205-5p
ocu-miR-206-3p
ocu-miR-20a-3p
ocu-miR-20a-5p
ocu-miR-20b-5p
ocu-miR-21-3p
ocu-miR-21-5p
ocu-miR-211-5p
ocu-miR-212-3p
ocu-miR-212-5p
ocu-miR-214-3p
ocu-miR-214-5p
ocu-miR-215-5p
ocu-miR-216a-5p
ocu-miR-217-5p
ocu-miR-218-5p
ocu-miR-219a-3p
ocu-miR-219a-5p
ocu-miR-219b-3p
ocu-miR-219b-5p
ocu-miR-22-3p
ocu-miR-22-5p
ocu-miR-221-3p
ocu-miR-221-5p
ocu-miR-222-3p
ocu-miR-222-5p
ocu-miR-223-3p
ocu-miR-223-5p
ocu-miR-224-3p
ocu-miR-224-5p
ocu-miR-2387-5p
ocu-miR-23b-3p
ocu-miR-23b-5p
ocu-miR-24-2-5p
ocu-miR-24-3p
ocu-miR-24-5p
ocu-miR-25-3p
ocu-miR-25-5p
ocu-miR-26a-3p
ocu-miR-26a-5p
ocu-miR-26b-3p
ocu-miR-26b-5p
ocu-miR-27b-3p
ocu-miR-27b-5p
ocu-miR-28-3p
ocu-miR-28-5p
ocu-miR-299-3p
ocu-miR-299-5p
ocu-miR-29a-3p
ocu-miR-29a-5p
ocu-miR-29b-2-5p
ocu-miR-29b-3p
ocu-miR-29b-5p
ocu-miR-29c-3p
ocu-miR-29c-5p
ocu-miR-301a-3p
ocu-miR-301a-5p
ocu-miR-301b-3p
ocu-miR-301b-5p
ocu-miR-302a-3p
ocu-miR-302a-5p
ocu-miR-302b-3p
ocu-miR-302c-3p
ocu-miR-302d-3p
ocu-miR-30a-3p
ocu-miR-30a-5p
ocu-miR-30b-3p
ocu-miR-30b-5p
ocu-miR-30c-2-3p
ocu-miR-30c-3p
ocu-miR-30c-5p
ocu-miR-30d-3p
ocu-miR-30d-5p
ocu-miR-30e-3p
ocu-miR-30e-5p
ocu-miR-31-3p
ocu-miR-31-5p
ocu-miR-32-3p
ocu-miR-32-5p
ocu-miR-323a-3p
ocu-miR-323a-5p
ocu-miR-324-3p
ocu-miR-324-5p
ocu-miR-326-3p
ocu-miR-328-3p
ocu-miR-329-3p
ocu-miR-329-5p
ocu-miR-331-3p
ocu-miR-331-5p
ocu-miR-335-3p
ocu-miR-335-5p
ocu-miR-337-3p
ocu-miR-337-5p
ocu-miR-33a-3p
ocu-miR-33a-5p
ocu-miR-340-3p
ocu-miR-340-5p
ocu-miR-342-3p
ocu-miR-342-5p
ocu-miR-34a-3p
ocu-miR-34a-5p
ocu-miR-34b-3p
ocu-miR-34b-5p
ocu-miR-34c-3p
ocu-miR-34c-5p
ocu-miR-350-3p
ocu-miR-350-5p
ocu-miR-361-3p
ocu-miR-361-5p
ocu-miR-362-5p
ocu-miR-363-3p
ocu-miR-363-5p
ocu-miR-365-2-5p
ocu-miR-365-3p
ocu-miR-365-5p
ocu-miR-370-3p
ocu-miR-370-5p
ocu-miR-371-3p
ocu-miR-371-5p
ocu-miR-373-3p
ocu-miR-374a-3p
ocu-miR-374a-5p
ocu-miR-374b-3p
ocu-miR-374b-5p
ocu-miR-375-3p
ocu-miR-376a-3p
ocu-miR-376a-5p
ocu-miR-376c-2-3p
ocu-miR-376c-5p
ocu-miR-377-3p
ocu-miR-377-5p
ocu-miR-378-3p
ocu-miR-378-5p
ocu-miR-379-3p
ocu-miR-379-5p
ocu-miR-381-3p
ocu-miR-381-5p
ocu-miR-382-3p
ocu-miR-382-5p
ocu-miR-383-5p
ocu-miR-409-3p
ocu-miR-409-5p
ocu-miR-410-3p
ocu-miR-410-5p
ocu-miR-411-3p
ocu-miR-411-5p
ocu-miR-421-3p
ocu-miR-423-3p
ocu-miR-423-5p
ocu-miR-424-3p
ocu-miR-424-5p
ocu-miR-425-3p
ocu-miR-425-5p
ocu-miR-432-3p
ocu-miR-432-5p
ocu-miR-433-3p
ocu-miR-433-5p
ocu-miR-449a-5p
ocu-miR-450a-2-3p
ocu-miR-450a-3p
ocu-miR-450a-5p
ocu-miR-450b-3p
ocu-miR-450b-5p
ocu-miR-451-5p
ocu-miR-452-3p
ocu-miR-452-5p
ocu-miR-455-3p
ocu-miR-455-5p
ocu-miR-486-3p
ocu-miR-486-5p
ocu-miR-487a-3p
ocu-miR-487a-5p
ocu-miR-487b-3p
ocu-miR-487b-5p
ocu-miR-490-3p
ocu-miR-490-5p
ocu-miR-491-3p
ocu-miR-491-5p
ocu-miR-495-3p
ocu-miR-495-5p
ocu-miR-496-3p
ocu-miR-497-5p
ocu-miR-499-5p
ocu-miR-500-3p
ocu-miR-500-5p
ocu-miR-501-3p
ocu-miR-501-5p
ocu-miR-502a-3p
ocu-miR-502a-5p
ocu-miR-502b-3p
ocu-miR-502b-5p
ocu-miR-503-3p
ocu-miR-503-5p
ocu-miR-505-3p
ocu-miR-505-5p
ocu-miR-506-3p
ocu-miR-506-5p
ocu-miR-508-3p
ocu-miR-509a-3p
ocu-miR-509b-3p
ocu-miR-509b-5p
ocu-miR-509c-3p
ocu-miR-512a-3p
ocu-miR-513-3p
ocu-miR-513-5p
ocu-miR-532-3p
ocu-miR-532-5p
ocu-miR-539-3p
ocu-miR-539-5p
ocu-miR-541-3p
ocu-miR-541-5p
ocu-miR-542-3p
ocu-miR-542-5p
ocu-miR-545-3p
ocu-miR-574-3p
ocu-miR-574-5p
ocu-miR-582-3p
ocu-miR-582-5p
ocu-miR-590-3p
ocu-miR-628-3p
ocu-miR-628-5p
ocu-miR-652-3p
ocu-miR-652-5p
ocu-miR-6529-3p
ocu-miR-6529-5p
ocu-miR-654-3p
ocu-miR-654-5p
ocu-miR-655-3p
ocu-miR-655-5p
ocu-miR-656-3p
ocu-miR-660-3p
ocu-miR-660-5p
ocu-miR-670-3p
ocu-miR-671-3p
ocu-miR-671-5p
ocu-miR-672-3p
ocu-miR-672-5p
ocu-miR-676-3p
ocu-miR-676-5p
ocu-miR-708-3p
ocu-miR-708-5p
ocu-miR-7180-3p
ocu-miR-7180-5p
ocu-miR-744-3p
ocu-miR-744-5p
ocu-miR-758-3p
ocu-miR-760-3p
ocu-miR-760-5p
ocu-miR-7a-3p
ocu-miR-7a-5p
ocu-miR-872-3p
ocu-miR-872-5p
ocu-miR-873-3p
ocu-miR-873-5p
ocu-miR-874-3p
ocu-miR-874-5p
ocu-miR-885-5p
ocu-miR-889-3p
ocu-miR-889-5p
ocu-miR-9-3p
ocu-miR-9-5p
ocu-miR-92a-2-5p
ocu-miR-92a-3p
ocu-miR-92a-5p
ocu-miR-93-3p
ocu-miR-93-5p
ocu-miR-96-5p
ocu-miR-98-3p
ocu-miR-98-5p
ocu-miR-9851-3p
ocu-miR-99a-3p
ocu-miR-99a-5p
