# Supplementary material for: Negative effects of heat stress on ovarian tissue in female rabbit
Source: Front Vet Sci. 2022 Nov 14;9:1009182. doi: 10.3389/fvets.2022.1009182 (PMC9704112; doi:10.3389/fvets.2022.1009182)
Supplement: Supplementary file 5 [file Table_5.xlsx]

## Sheet: TABLE S5 Readcount_TPM of seque
Table S5 The entire list of miRNAs (known and novel miRNAs with TMP)
sRNA.readcount	R1.readcount	R38.readcount	R39.readcount	R4.readcount	R41.readcount	R5.readcount	R1.tpm	R38.tpm	R39.tpm	R4.tpm	R41.tpm	R5.tpm
novel_1	50842	40929	40469	32532	35318	37498	7713.92	6866.95	6625.61	5980.87	6790.2	5181.85
novel_105	88	83	68	121	49	103	13.3517	13.9255	11.133	22.2453	9.42069	14.2336
novel_106	6	0	2	6	0	3	0.910341	0	0.327441	1.10307	0	0.41457
novel_113	46	22	121	54	63	181	6.97928	3.6911	19.8102	9.92766	12.1123	25.0124
novel_114	154	94	74	55	48	37	23.3654	15.7711	12.1153	10.1115	9.22843	5.11304
novel_117	23	45	24	35	16	101	3.48964	7.54997	3.9293	6.4346	3.07614	13.9572
novel_12	12625	7768	6962	14753	4548	6693	1915.51	1303.29	1139.82	2712.27	874.394	924.907
novel_132	28	18	24	10	7	7	4.24826	3.01999	3.9293	1.83846	1.34581	0.967331
novel_133	5	10	6	3	2	4	0.758617	1.67777	0.982324	0.551537	0.384518	0.552761
novel_137	6	4	8	7	4	9	0.910341	0.671109	1.30977	1.28692	0.769036	1.24371
novel_140	19	1	10	4	6	0	2.88275	0.167777	1.63721	0.735383	1.15355	0
novel_142	0	0	3	4	4	31	0	0	0.491162	0.735383	0.769036	4.2839
novel_151	8	6	6	10	1	5	1.21379	1.00666	0.982324	1.83846	0.192259	0.690951
novel_160	2	0	1	0	5	2	0.303447	0	0.163721	0	0.961295	0.27638
novel_161	0	1	0	3	2	11	0	0.167777	0	0.551537	0.384518	1.52009
novel_162	0	2	0	1	0	3	0	0.335554	0	0.183846	0	0.41457
novel_165	2	4	1	0	2	0	0.303447	0.671109	0.163721	0	0.384518	0
novel_169	1	1	0	0	0	2	0.151723	0.167777	0	0	0	0.27638
novel_173	1	0	0	4	0	1	0.151723	0	0	0.735383	0	0.13819
novel_176	1	0	0	0	0	0	0.151723	0	0	0	0	0
novel_178	0	2	0	0	2	0	0	0.335554	0	0	0.384518	0
novel_181	0	3	0	3	0	1	0	0.503332	0	0.551537	0	0.13819
novel_183	0	0	0	0	1	2	0	0	0	0	0.192259	0.27638
novel_185	2	3	0	0	0	0	0.303447	0.503332	0	0	0	0
novel_186	0	0	0	3	0	3	0	0	0	0.551537	0	0.41457
novel_187	5	2	0	0	0	0	0.758617	0.335554	0	0	0	0
novel_189	0	0	2	0	2	0	0	0	0.327441	0	0.384518	0
novel_193	1	1	0	0	0	0	0.151723	0.167777	0	0	0	0
novel_198	0	0	0	2	0	0	0	0	0	0.367691	0	0
novel_200	0	0	0	1	0	1	0	0	0	0.183846	0	0.13819
novel_202	10	12	3	3	6	10	1.51723	2.01333	0.491162	0.551537	1.15355	1.3819
novel_208	0	2	3	0	1	3	0	0.335554	0.491162	0	0.192259	0.41457
novel_213	0	2	0	2	0	7	0	0.335554	0	0.367691	0	0.967331
novel_217	5	6	12	10	7	13	0.758617	1.00666	1.96465	1.83846	1.34581	1.79647
novel_220	97	100	99	91	117	168	14.7172	16.7777	16.2083	16.73	22.4943	23.2159
novel_225	1	3	4	3	2	1	0.151723	0.503332	0.654883	0.551537	0.384518	0.13819
novel_226	29	53	22	49	43	54	4.39998	8.89219	3.60185	9.00844	8.26714	7.46227
novel_228	1	1	3	5	7	2	0.151723	0.167777	0.491162	0.919228	1.34581	0.27638
novel_230	1	1	2	2	0	2	0.151723	0.167777	0.327441	0.367691	0	0.27638
novel_236	7	5	5	3	7	3	1.06206	0.838886	0.818603	0.551537	1.34581	0.41457
novel_241	15	29	36	21	24	45	2.27585	4.86554	5.89394	3.86076	4.61422	6.21856
novel_243	0	2	2	0	0	1	0	0.335554	0.327441	0	0	0.13819
novel_244	149	302	195	180	154	264	22.6068	50.6687	31.9255	33.0922	29.6079	36.4822
novel_260	58	74	41	70	52	66	8.79996	12.4155	6.71255	12.8692	9.99747	9.12055
novel_266	0	2	0	0	0	0	0	0.335554	0	0	0	0
novel_27	655	481	683	729	674	1091	99.3788	80.7008	111.821	134.023	129.583	150.765
novel_271	226	135	151	220	93	188	34.2895	22.6499	24.7218	40.446	17.8801	25.9798
novel_286	2540	3241	3990	6132	2565	5276	385.378	543.766	653.245	1127.34	493.144	729.091
novel_290	109	74	114	139	37	124	16.5379	12.4155	18.6642	25.5545	7.11358	17.1356
novel_291	2	3	3	6	5	8	0.303447	0.503332	0.491162	1.10307	0.961295	1.10552
novel_292	29	18	19	26	27	43	4.39998	3.01999	3.11069	4.77999	5.19099	5.94218
novel_293	2	1	4	5	6	5	0.303447	0.167777	0.654883	0.919228	1.15355	0.690951
novel_295	4	8	8	9	4	6	0.606894	1.34222	1.30977	1.65461	0.769036	0.829141
novel_304	3	6	2	0	4	3	0.45517	1.00666	0.327441	0	0.769036	0.41457
novel_313	21	13	15	14	7	3	3.18619	2.1811	2.45581	2.57384	1.34581	0.41457
novel_318	0	3	0	0	2	2	0	0.503332	0	0	0.384518	0.27638
novel_319	397	245	298	148	50	212	60.2342	41.1054	48.7888	27.2092	9.61295	29.2963
novel_324	2	3	3	0	1	10	0.303447	0.503332	0.491162	0	0.192259	1.3819
novel_329	0	1	0	0	0	1	0	0.167777	0	0	0	0.13819
novel_334	2	8	3	8	0	3	0.303447	1.34222	0.491162	1.47077	0	0.41457
novel_335	226	53	213	114	77	262	34.2895	8.89219	34.8725	20.9584	14.8039	36.2058
novel_339	3	0	5	0	0	0	0.45517	0	0.818603	0	0	0
novel_341	0	0	2	0	1	0	0	0	0.327441	0	0.192259	0
novel_345	1	0	2	2	0	0	0.151723	0	0.327441	0.367691	0	0
novel_348	0	7	0	0	0	0	0	1.17444	0	0	0	0
novel_350	0	1	0	2	1	1	0	0.167777	0	0.367691	0.192259	0.13819
novel_352	0	0	0	0	0	1	0	0	0	0	0	0.13819
novel_354	0	0	3	2	0	1	0	0	0.491162	0.367691	0	0.13819
novel_356	1	0	4	0	0	0	0.151723	0	0.654883	0	0	0
novel_358	0	0	0	0	0	2	0	0	0	0	0	0.27638
novel_361	0	0	0	0	0	2	0	0	0	0	0	0.27638
novel_38	2579	1934	1582	1674	1365	4044	391.295	324.481	259.006	307.758	262.434	558.841
novel_42	1723	1399	1326	1098	916	2118	261.419	234.72	217.094	201.863	176.109	292.687
novel_45	267	348	279	283	394	544	40.5102	58.3865	45.6781	52.0283	75.75	75.1754
novel_47	643	619	849	484	356	1525	97.5582	103.854	138.999	88.9813	68.4442	210.74
novel_51	483	450	453	324	268	980	73.2824	75.4997	74.1655	59.566	51.5254	135.426
novel_54	227	268	436	262	315	508	34.4412	44.9643	71.3822	48.1676	60.5616	70.2006
novel_57	263	186	145	356	103	171	39.9033	31.2066	23.7395	65.449	19.8027	23.6305
novel_59	729	493	384	318	277	205	110.606	82.7142	62.8687	58.4629	53.2557	28.329
novel_7	4698	2788	5898	4619	4652	5365	712.797	467.763	965.624	849.183	894.389	741.39
novel_76	13	10	23	8	24	31	1.9724	1.67777	3.76557	1.47077	4.61422	4.2839
novel_77	203	144	145	212	108	177	30.7999	24.1599	23.7395	38.9753	20.764	24.4597
novel_8	403	319	403	463	90	325	61.1445	53.5209	65.9794	85.1205	17.3033	44.9118
novel_88	161	83	186	135	245	333	24.4275	13.9255	30.452	24.8192	47.1035	46.0173
novel_90	120	105	73	44	105	155	18.2068	17.6166	11.9516	8.08921	20.1872	21.4195
ocu-let-7a-2-3p	2	6	4	2	1	15	0.303447	1.00666	0.654883	0.367691	0.192259	2.07285
ocu-let-7a-3p	22	14	19	22	23	53	3.33792	2.34888	3.11069	4.0446	4.42196	7.32408
ocu-let-7a-5p	58776	51771	53708	50355	54396	104678	8917.7	8685.99	8793.11	9257.55	10458.1	14465.5
ocu-let-7b-3p	66	46	49	78	81	94	10.0137	7.71775	8.02231	14.34	15.573	12.9899
ocu-let-7b-5p	18376	15760	17593	16519	20557	30922	2788.07	2644.17	2880.34	3036.95	3952.27	4273.12
ocu-let-7c-3p	8	3	6	13	5	67	1.21379	0.503332	0.982324	2.38999	0.961295	9.25874
ocu-let-7c-5p	7440	6444	5449	7203	5632	11789	1128.82	1081.16	892.114	1324.24	1082.8	1629.12
ocu-let-7d-3p	452	399	474	537	516	881	68.579	66.9431	77.6036	98.7251	99.2056	121.746
ocu-let-7d-5p	1963	1726	1898	1900	1416	3202	297.833	289.583	310.742	349.307	272.239	442.485
ocu-let-7f-2-3p	4	0	2	7	5	8	0.606894	0	0.327441	1.28692	0.961295	1.10552
ocu-let-7f-3p	2	5	5	6	9	5	0.303447	0.838886	0.818603	1.10307	1.73033	0.690951
ocu-let-7f-5p	196289	141139	189741	175485	158735	276943	29781.6	23679.9	31064.5	32262.2	30518.2	38270.8
ocu-let-7g-3p	4	5	1	4	0	7	0.606894	0.838886	0.163721	0.735383	0	0.967331
ocu-let-7g-5p	82651	54397	71656	69132	65823	110171	12540.1	9126.58	11731.6	12709.6	12655.1	15224.5
ocu-let-7i-3p	93	50	81	81	57	80	14.1103	8.38886	13.2614	14.8915	10.9588	11.0552
ocu-let-7i-5p	131228	105520	101539	106133	82154	151535	19910.4	17703.9	16624	19512.1	15794.8	20940.6
ocu-miR-100-3p	78	117	79	95	50	177	11.8344	19.6299	12.9339	17.4653	9.61295	24.4597
ocu-miR-100-5p	148833	141619	162817	141207	70519	227700	22581.5	23760.4	26656.5	25960.3	13557.9	31465.9
ocu-miR-101-3p	21546	9453	10901	21001	9682	16187	3269.03	1586	1784.72	3860.94	1861.45	2236.88
ocu-miR-101-5p	49	9	27	37	7	16	7.43445	1.50999	4.42046	6.80229	1.34581	2.21104
ocu-miR-103a-2-5p	0	0	0	0	0	1	0	0	0	0	0	0.13819
ocu-miR-103a-3p	8544	8940	11447	10634	8680	18008	1296.32	1499.93	1874.11	1955.01	1668.81	2488.53
ocu-miR-105a-2-3p	0	0	0	0	1	0	0	0	0	0	0.192259	0
ocu-miR-105a-3p	0	0	0	2	3	4	0	0	0	0.367691	0.576777	0.552761
ocu-miR-105a-5p	12	10	9	13	7	21	1.82068	1.67777	1.47349	2.38999	1.34581	2.90199
ocu-miR-106a-3p	2	0	0	0	0	1	0.303447	0	0	0	0	0.13819
ocu-miR-106a-5p	14	13	15	37	12	32	2.12413	2.1811	2.45581	6.80229	2.30711	4.42209
ocu-miR-106b-3p	443	512	478	441	334	794	67.2135	85.9019	78.2585	81.0759	64.2145	109.723
ocu-miR-106b-5p	258	160	192	249	145	241	39.1446	26.8444	31.4344	45.7776	27.8776	33.3038
ocu-miR-107-3p	340	581	522	574	434	1180	51.586	97.4786	85.4622	105.527	83.4404	163.064
ocu-miR-10a-3p	31	43	23	52	61	86	4.70343	7.21442	3.76557	9.55997	11.7278	11.8844
ocu-miR-10a-5p	20781	12942	19167	20951	20197	32019	3152.96	2171.37	3138.03	3851.75	3883.06	4424.71
ocu-miR-10b-3p	188	248	196	275	184	375	28.524	41.6087	32.0892	50.5575	35.3757	51.8213
ocu-miR-10b-5p	379899	242914	420382	348214	249194	442199	57639.6	40755.4	68825.2	64017.6	47909.8	61107.6
ocu-miR-1197-3p	2	2	0	2	1	0	0.303447	0.335554	0	0.367691	0.192259	0
ocu-miR-12090-3p	99	70	112	115	77	108	15.0206	11.7444	18.3367	21.1422	14.8039	14.9245
ocu-miR-12090-5p	42	40	59	47	50	88	6.37238	6.71109	9.65952	8.64074	9.61295	12.1607
ocu-miR-12091-3p	0	1	0	4	0	2	0	0.167777	0	0.735383	0	0.27638
ocu-miR-12091-5p	1	5	1	1	3	2	0.151723	0.838886	0.163721	0.183846	0.576777	0.27638
ocu-miR-12092-3p	49	69	153	70	90	140	7.43445	11.5766	25.0493	12.8692	17.3033	19.3466
ocu-miR-12092-5p	446	645	709	527	528	750	67.6686	108.216	116.078	96.8866	101.513	103.643
ocu-miR-12093-3p	675	699	513	870	411	1052	102.413	117.276	83.9887	159.946	79.0184	145.376
ocu-miR-12093-5p	3	0	3	1	1	3	0.45517	0	0.491162	0.183846	0.192259	0.41457
ocu-miR-12095-5p	0	0	1	0	0	0	0	0	0.163721	0	0	0
ocu-miR-122-3p	4	0	5	12	0	3	0.606894	0	0.818603	2.20615	0	0.41457
ocu-miR-122-5p	9	58	8	27	4	256	1.36551	9.73108	1.30977	4.96383	0.769036	35.3767
ocu-miR-124-5p	0	3	2	6	2	7	0	0.503332	0.327441	1.10307	0.384518	0.967331
ocu-miR-1249-5p	0	0	3	0	0	1	0	0	0.491162	0	0	0.13819
ocu-miR-1251-3p	0	0	0	1	0	0	0	0	0	0.183846	0	0
ocu-miR-1251-5p	0	0	3	1	0	0	0	0	0.491162	0.183846	0	0
ocu-miR-125b-2-3p	1364	1283	1221	1525	1371	3078	206.951	215.258	199.903	280.365	263.587	425.349
ocu-miR-125b-3p	285	382	194	272	183	482	43.2412	64.0909	31.7618	50.006	35.1834	66.6077
ocu-miR-125b-5p	37840	37309	33587	38607	29988	63845	5741.21	6259.6	5498.89	7097.73	5765.46	8822.75
ocu-miR-1264-5p	0	0	0	0	1	0	0	0	0	0	0.192259	0
ocu-miR-127-3p	56647	30280	44362	58561	30477	43117	8594.68	5080.29	7262.98	10766.2	5859.48	5958.35
ocu-miR-127-5p	684	508	571	716	309	420	103.779	85.2308	93.4845	131.633	59.408	58.0399
ocu-miR-1277-5p	5	4	1	4	1	1	0.758617	0.671109	0.163721	0.735383	0.192259	0.13819
ocu-miR-128a-3p	728	1135	911	935	1225	2378	110.455	190.427	149.15	171.896	235.517	328.616
ocu-miR-128a-5p	3	7	19	14	7	16	0.45517	1.17444	3.11069	2.57384	1.34581	2.21104
ocu-miR-129-2-3p	1	5	3	5	5	7	0.151723	0.838886	0.491162	0.919228	0.961295	0.967331
ocu-miR-129-3p	0	1	1	1	4	3	0	0.167777	0.163721	0.183846	0.769036	0.41457
ocu-miR-129-5p	86	93	95	116	141	264	13.0482	15.6033	15.5535	21.3261	27.1085	36.4822
ocu-miR-1296-5p	158	126	176	156	140	222	23.9723	21.1399	28.8148	28.6799	26.9163	30.6782
ocu-miR-1298-3p	1	0	0	0	0	1	0.151723	0	0	0	0	0.13819
ocu-miR-1298-5p	95	28	4	17	7	16	14.4137	4.69776	0.654883	3.12538	1.34581	2.21104
ocu-miR-1307-3p	151	169	260	152	91	264	22.9102	28.3543	42.5674	27.9445	17.4956	36.4822
ocu-miR-1307-5p	9	14	9	20	16	22	1.36551	2.34888	1.47349	3.67691	3.07614	3.04018
ocu-miR-130a-3p	423	383	409	449	334	522	64.179	64.2587	66.9617	82.5467	64.2145	72.1353
ocu-miR-130a-5p	16	10	16	29	19	28	2.42757	1.67777	2.61953	5.33152	3.65292	3.86932
ocu-miR-130b-3p	3	7	14	4	2	7	0.45517	1.17444	2.29209	0.735383	0.384518	0.967331
ocu-miR-130b-5p	5	14	25	15	6	35	0.758617	2.34888	4.09302	2.75768	1.15355	4.83666
ocu-miR-133a-3p	195	272	137	196	110	253	29.5861	45.6354	22.4297	36.0337	21.1485	34.9621
ocu-miR-133a-5p	2	2	2	7	0	3	0.303447	0.335554	0.327441	1.28692	0	0.41457
ocu-miR-133b-3p	6	8	2	9	6	4	0.910341	1.34222	0.327441	1.65461	1.15355	0.552761
ocu-miR-1343-3p	36	58	64	43	61	105	5.46204	9.73108	10.4781	7.90536	11.7278	14.51
ocu-miR-1343-5p	0	0	0	0	0	2	0	0	0	0	0	0.27638
ocu-miR-134-3p	1	3	1	1	1	1	0.151723	0.503332	0.163721	0.183846	0.192259	0.13819
ocu-miR-134-5p	1087	820	922	993	563	1376	164.923	137.577	150.95	182.559	108.242	190.15
ocu-miR-135a-2-3p	12	6	7	12	7	6	1.82068	1.00666	1.14604	2.20615	1.34581	0.829141
ocu-miR-135a-3p	0	1	1	3	2	7	0	0.167777	0.163721	0.551537	0.384518	0.967331
ocu-miR-135a-5p	1212	359	663	878	269	365	183.889	60.232	108.547	161.416	51.7177	50.4394
ocu-miR-135b-3p	5	4	9	8	1	1	0.758617	0.671109	1.47349	1.47077	0.192259	0.13819
ocu-miR-135b-5p	3823	1740	3064	3830	1130	2981	580.039	291.932	501.64	704.129	217.253	411.945
ocu-miR-136-3p	2755	1397	1188	3127	893	1519	417.998	234.385	194.5	574.885	171.687	209.911
ocu-miR-136-5p	100	84	63	145	38	53	15.1723	14.0933	10.3144	26.6576	7.30584	7.32408
ocu-miR-137-3p	2	0	1	2	0	0	0.303447	0	0.163721	0.367691	0	0
ocu-miR-138-3p	0	0	0	0	0	1	0	0	0	0	0	0.13819
ocu-miR-138-5p	1	6	5	4	2	12	0.151723	1.00666	0.818603	0.735383	0.384518	1.65828
ocu-miR-139-3p	33	49	43	29	37	58	5.00687	8.22108	7.03999	5.33152	7.11358	8.01503
ocu-miR-139-5p	1288	2194	1347	1622	2327	2810	195.42	368.103	220.532	298.198	447.387	388.314
ocu-miR-1-3p	3310	2398	1174	2843	684	2225	502.205	402.33	192.208	522.673	131.505	307.473
ocu-miR-140-3p	21184	21430	21029	22054	23306	33023	3214.11	3595.47	3442.88	4054.53	4480.79	4563.45
ocu-miR-140-5p	1187	1212	1077	1574	725	1468	180.096	203.346	176.327	289.373	139.388	202.863
ocu-miR-141-3p	16	0	2	101	3	14	2.42757	0	0.327441	18.5684	0.576777	1.93466
ocu-miR-141-5p	0	0	0	3	0	2	0	0	0	0.551537	0	0.27638
ocu-miR-142-3p	21	29	15	18	14	21	3.18619	4.86554	2.45581	3.30922	2.69163	2.90199
ocu-miR-142-5p	3	3	6	4	2	6	0.45517	0.503332	0.982324	0.735383	0.384518	0.829141
ocu-miR-143-3p	2623635	2858433	2194512	1712763	2081215	2545694	398067	479580	359287	314884	400132	351790
ocu-miR-143-5p	446	671	334	443	297	528	67.6686	112.579	54.6827	81.4436	57.1009	72.9644
ocu-miR-144-3p	3	13	0	8	15	17	0.45517	2.1811	0	1.47077	2.88388	2.34923
ocu-miR-144-5p	6	15	4	22	13	18	0.910341	2.51666	0.654883	4.0446	2.49937	2.48742
ocu-miR-145-3p	948	1430	697	1140	1032	1865	143.834	239.921	114.113	209.584	198.411	257.725
ocu-miR-145-5p	9342	10437	7234	10185	7956	11618	1417.4	1751.09	1184.36	1872.47	1529.61	1605.49
ocu-miR-146a-5p	918	3107	1474	1609	2781	2076	139.282	521.284	241.324	295.808	534.672	286.883
ocu-miR-146b-3p	10	8	14	30	5	17	1.51723	1.34222	2.29209	5.51537	0.961295	2.34923
ocu-miR-146b-5p	2711	1674	1993	5689	235	3731	411.322	280.859	326.295	1045.9	45.1809	515.588
ocu-miR-147-3p	0	6	1	0	0	2	0	1.00666	0.163721	0	0	0.27638
ocu-miR-147-5p	0	1	1	0	1	0	0	0.167777	0.163721	0	0.192259	0
ocu-miR-148a-3p	905931	457679	1161547	916482	905415	878438	137451	76788.1	190169	168491	174074	121391
ocu-miR-148a-5p	993	800	1142	1177	1021	1319	150.661	134.222	186.969	216.386	196.296	182.273
ocu-miR-148b-3p	2529	1889	3003	2716	2404	2765	383.709	316.931	491.653	499.325	462.191	382.096
ocu-miR-148b-5p	87	109	53	107	75	111	13.1999	18.2877	8.67719	19.6715	14.4194	15.3391
ocu-miR-150-3p	0	4	1	0	0	5	0	0.671109	0.163721	0	0	0.690951
ocu-miR-150-5p	362	861	582	508	213	936	54.9239	144.456	95.2854	93.3936	40.9512	129.346
ocu-miR-151-3p	13249	17014	13265	16703	14618	25247	2010.18	2854.56	2171.75	3070.77	2810.44	3488.89
ocu-miR-151-5p	170	181	163	177	201	296	25.793	30.3677	26.6865	32.5407	38.6441	40.9043
ocu-miR-152-3p	3195	3503	3064	3524	2164	3077	484.756	587.724	501.64	647.872	416.048	425.211
ocu-miR-152-5p	33	46	28	58	24	53	5.00687	7.71775	4.58418	10.663	4.61422	7.32408
ocu-miR-153-3p	1	1	0	1	0	0	0.151723	0.167777	0	0.183846	0	0
ocu-miR-154-3p	83	51	66	108	41	87	12.593	8.55664	10.8056	19.8553	7.88262	12.0225
ocu-miR-154-5p	89	80	89	124	63	58	13.5034	13.4222	14.5711	22.7969	12.1123	8.01503
ocu-miR-155-3p	1	0	0	0	1	2	0.151723	0	0	0	0.192259	0.27638
ocu-miR-155-5p	1006	1841	864	1175	836	2006	152.634	308.878	141.455	216.019	160.729	277.209
ocu-miR-15a-5p	41	56	48	65	43	64	6.22066	9.39552	7.85859	11.95	8.26714	8.84417
ocu-miR-15b-3p	18	22	20	24	15	55	2.73102	3.6911	3.27441	4.4123	2.88388	7.60046
ocu-miR-15b-5p	432	417	404	584	425	636	65.5445	69.9631	66.1431	107.366	81.7101	87.8889
ocu-miR-16a-3p	2	5	6	7	2	6	0.303447	0.838886	0.982324	1.28692	0.384518	0.829141
ocu-miR-16a-5p	3121	2763	2191	3866	2700	3197	473.529	463.568	358.712	710.747	519.099	441.794
ocu-miR-16b-3p	0	0	2	4	3	1	0	0	0.327441	0.735383	0.576777	0.13819
ocu-miR-16b-5p	970	1115	1013	1500	1033	1339	147.172	187.072	165.849	275.768	198.604	185.037
ocu-miR-17-3p	10	11	24	14	6	17	1.51723	1.84555	3.9293	2.57384	1.15355	2.34923
ocu-miR-17-5p	315	274	362	438	158	365	47.7929	45.971	59.2669	80.5244	30.3769	50.4394
ocu-miR-181a-2-3p	224	225	269	227	210	379	33.986	37.7499	44.0409	41.733	40.3744	52.3741
ocu-miR-181a-3p	467	764	760	537	676	970	70.8548	128.182	124.428	98.7251	129.967	134.044
ocu-miR-181a-5p	24906	28246	34084	24123	31203	43141	3778.82	4739.04	5580.25	4434.91	5999.06	5961.66
ocu-miR-181b-2-3p	6	6	0	7	2	9	0.910341	1.00666	0	1.28692	0.384518	1.24371
ocu-miR-181b-3p	11	10	7	13	10	5	1.66896	1.67777	1.14604	2.38999	1.92259	0.690951
ocu-miR-181b-5p	3418	3309	3715	3149	2850	4817	518.591	555.175	608.222	578.93	547.938	665.662
ocu-miR-181c-3p	129	155	161	155	201	219	19.5723	26.0055	26.359	28.4961	38.6441	30.2636
ocu-miR-181c-5p	63	56	67	70	51	79	9.55858	9.39552	10.9693	12.8692	9.80521	10.917
ocu-miR-181d-3p	1	1	0	1	3	1	0.151723	0.167777	0	0.183846	0.576777	0.13819
ocu-miR-181d-5p	660	660	653	748	656	923	100.137	110.733	106.91	137.517	126.122	127.55
ocu-miR-182-3p	0	1	0	0	0	2	0	0.167777	0	0	0	0.27638
ocu-miR-182-5p	51	150	23	187	41	95	7.73789	25.1666	3.76557	34.3791	7.88262	13.1281
ocu-miR-183-3p	0	1	0	1	0	0	0	0.167777	0	0.183846	0	0
ocu-miR-183-5p	47	70	26	140	20	68	7.131	11.7444	4.25674	25.7384	3.84518	9.39693
ocu-miR-184-3p	0	2	0	4	9	21	0	0.335554	0	0.735383	1.73033	2.90199
ocu-miR-185-3p	54	50	64	52	63	75	8.19307	8.38886	10.4781	9.55997	12.1123	10.3643
ocu-miR-185-5p	1240	1473	1171	1713	1096	2381	188.137	247.136	191.717	314.928	210.716	329.031
ocu-miR-186-3p	2	1	1	0	5	0	0.303447	0.167777	0.163721	0	0.961295	0
ocu-miR-186-5p	2047	1900	1800	2558	1965	3286	310.578	318.777	294.697	470.277	377.789	454.093
ocu-miR-187-3p	0	0	1	2	0	4	0	0	0.163721	0.367691	0	0.552761
ocu-miR-188-3p	0	1	0	0	0	0	0	0.167777	0	0	0	0
ocu-miR-188-5p	11	19	10	10	10	9	1.66896	3.18777	1.63721	1.83846	1.92259	1.24371
ocu-miR-18a-3p	4	0	2	3	1	5	0.606894	0	0.327441	0.551537	0.192259	0.690951
ocu-miR-18a-5p	12	7	9	17	1	7	1.82068	1.17444	1.47349	3.12538	0.192259	0.967331
ocu-miR-18b-5p	0	0	1	0	0	1	0	0	0.163721	0	0	0.13819
ocu-miR-190a-3p	0	0	0	3	0	1	0	0	0	0.551537	0	0.13819
ocu-miR-190a-5p	48	61	38	74	56	63	7.28272	10.2344	6.22138	13.6046	10.7665	8.70598
ocu-miR-190b-5p	16	1	3	76	10	17	2.42757	0.167777	0.491162	13.9723	1.92259	2.34923
ocu-miR-1911-3p	2	1	0	0	0	0	0.303447	0.167777	0	0	0	0
ocu-miR-1911-5p	4	0	0	0	0	0	0.606894	0	0	0	0	0
ocu-miR-191-3p	76	95	101	81	111	207	11.531	15.9388	16.5358	14.8915	21.3407	28.6054
ocu-miR-191-5p	6613	7218	7617	6719	5862	14108	1003.35	1211.02	1247.06	1235.26	1127.02	1949.59
ocu-miR-193a-3p	8	11	6	10	8	9	1.21379	1.84555	0.982324	1.83846	1.53807	1.24371
ocu-miR-193a-5p	83	135	126	81	94	188	12.593	22.6499	20.6288	14.8915	18.0723	25.9798
ocu-miR-193b-3p	3777	3333	5903	4293	6277	7817	573.059	559.201	966.443	789.249	1206.81	1080.23
ocu-miR-193b-5p	40	38	53	37	40	94	6.06894	6.37553	8.67719	6.80229	7.69036	12.9899
ocu-miR-194-3p	0	0	1	0	0	0	0	0	0.163721	0	0	0
ocu-miR-194-5p	103	76	80	133	72	134	15.6275	12.7511	13.0977	24.4515	13.8426	18.5175
ocu-miR-195-3p	793	749	828	924	823	1155	120.317	125.665	135.561	169.873	158.229	159.61
ocu-miR-195-5p	2132	1389	2152	2908	1609	1771	323.474	233.043	352.327	534.623	309.345	244.735
ocu-miR-196a-2-3p	0	2	0	0	0	0	0	0.335554	0	0	0	0
ocu-miR-196a-3p	0	0	0	0	2	1	0	0	0	0	0.384518	0.13819
ocu-miR-196a-5p	42	1670	165	207	468	403	6.37238	280.188	27.0139	38.056	89.9772	55.6906
ocu-miR-196b-3p	0	3	2	2	5	0	0	0.503332	0.327441	0.367691	0.961295	0
ocu-miR-196b-5p	96	1130	298	204	295	215	14.5654	189.588	48.7888	37.5045	56.7164	29.7109
ocu-miR-197-3p	36	67	40	41	39	87	5.46204	11.2411	6.54883	7.53767	7.4981	12.0225
ocu-miR-199a-3p	45262	37637	27948	44091	31766	50382	6867.31	6314.63	4575.66	8105.94	6107.3	6962.3
ocu-miR-199a-5p	35544	30555	26826	35257	25630	32623	5392.86	5126.43	4391.97	6481.85	4927.6	4508.18
ocu-miR-19a-3p	16	5	5	16	0	9	2.42757	0.838886	0.818603	2.94153	0	1.24371
ocu-miR-19b-3p	727	311	502	780	95	436	110.303	52.1787	82.1878	143.4	18.2646	60.2509
ocu-miR-19b-5p	1	1	2	3	2	2	0.151723	0.167777	0.327441	0.551537	0.384518	0.27638
ocu-miR-200c-3p	298	19	85	2289	196	582	45.2136	3.18777	13.9163	420.823	37.6828	80.4267
ocu-miR-200c-5p	0	0	0	2	0	0	0	0	0	0.367691	0	0
ocu-miR-204-3p	1	2	2	3	5	1	0.151723	0.335554	0.327441	0.551537	0.961295	0.13819
ocu-miR-204-5p	548	341	318	613	405	527	83.1444	57.212	52.0632	112.697	77.8649	72.8262
ocu-miR-205-5p	37	18	28	164	13	70	5.61377	3.01999	4.58418	30.1507	2.49937	9.67331
ocu-miR-206-3p	1	0	1	5	1	1	0.151723	0	0.163721	0.919228	0.192259	0.13819
ocu-miR-208a-3p	0	0	0	1	0	2	0	0	0	0.183846	0	0.27638
ocu-miR-20a-3p	0	2	1	3	1	3	0	0.335554	0.163721	0.551537	0.192259	0.41457
ocu-miR-20a-5p	663	484	701	901	363	769	100.593	81.2042	114.768	165.645	69.79	106.268
ocu-miR-20b-3p	0	0	0	1	0	0	0	0	0	0.183846	0	0
ocu-miR-20b-5p	36	41	37	58	21	53	5.46204	6.87887	6.05766	10.663	4.03744	7.32408
ocu-miR-211-5p	8	13	25	7	61	24	1.21379	2.1811	4.09302	1.28692	11.7278	3.31656
ocu-miR-212-3p	13	9	8	46	25	176	1.9724	1.50999	1.30977	8.4569	4.80647	24.3215
ocu-miR-212-5p	9	43	5	71	48	520	1.36551	7.21442	0.818603	13.053	9.22843	71.8589
ocu-miR-21-3p	5	3	6	10	10	19	0.758617	0.503332	0.982324	1.83846	1.92259	2.62561
ocu-miR-214-3p	1715	2652	1884	2136	1590	2324	260.206	444.945	308.45	392.694	305.692	321.154
ocu-miR-214-5p	824	892	722	833	777	1102	125.02	149.657	118.206	153.143	149.385	152.286
ocu-miR-215-3p	0	0	0	0	0	1	0	0	0	0	0	0.13819
ocu-miR-215-5p	67	90	42	159	19	259	10.1655	15.0999	6.87627	29.2315	3.65292	35.7913
ocu-miR-21-5p	605075	748083	450332	506459	300361	518072	91804.1	125511	73728.6	93110.3	57747.1	71592.5
ocu-miR-216a-5p	2	1	3	1	0	0	0.303447	0.167777	0.491162	0.183846	0	0
ocu-miR-216b-5p	1	0	0	0	0	0	0.151723	0	0	0	0	0
ocu-miR-217-5p	13	8	3	7	1	1	1.9724	1.34222	0.491162	1.28692	0.192259	0.13819
ocu-miR-218-5p	1439	1565	1172	1945	616	1784	218.33	262.571	191.881	357.58	118.432	246.531
ocu-miR-219a-3p	0	3	1	7	4	6	0	0.503332	0.163721	1.28692	0.769036	0.829141
ocu-miR-219a-5p	3	2	1	3	3	2	0.45517	0.335554	0.163721	0.551537	0.576777	0.27638
ocu-miR-219b-3p	0	0	0	0	1	1	0	0	0	0	0.192259	0.13819
ocu-miR-219b-5p	0	0	1	1	0	1	0	0	0.163721	0.183846	0	0.13819
ocu-miR-221-3p	482	987	533	710	535	995	73.1307	165.596	87.2631	130.53	102.859	137.499
ocu-miR-221-5p	87	127	103	205	90	203	13.1999	21.3077	16.8632	37.6884	17.3033	28.0526
ocu-miR-222-3p	316	639	341	444	347	659	47.9446	107.21	55.8287	81.6275	66.7139	91.0673
ocu-miR-222-5p	0	0	1	0	0	3	0	0	0.163721	0	0	0.41457
ocu-miR-223-3p	7	137	28	24	20	31	1.06206	22.9855	4.58418	4.4123	3.84518	4.2839
ocu-miR-223-5p	4	46	5	4	3	6	0.606894	7.71775	0.818603	0.735383	0.576777	0.829141
ocu-miR-22-3p	7017	11366	8326	7366	12980	18600	1064.64	1906.96	1363.14	1354.21	2495.52	2570.34
ocu-miR-224-3p	9	4	3	2	7	7	1.36551	0.671109	0.491162	0.367691	1.34581	0.967331
ocu-miR-224-5p	123	141	72	150	93	162	18.662	23.6566	11.7879	27.5768	17.8801	22.3868
ocu-miR-22-5p	209	375	257	205	391	673	31.7102	62.9165	42.0762	37.6884	75.1733	93.002
ocu-miR-2387-3p	0	0	0	0	1	0	0	0	0	0	0.192259	0
ocu-miR-2387-5p	173	180	236	197	200	317	26.2482	30.1999	38.6381	36.2176	38.4518	43.8063
ocu-miR-23b-3p	1660	2338	1580	1837	2101	3579	251.861	392.263	258.679	337.724	403.936	494.583
ocu-miR-23b-5p	0	1	0	2	0	1	0	0.167777	0	0.367691	0	0.13819
ocu-miR-24-2-5p	200	266	152	251	216	385	30.3447	44.6287	24.8855	46.1453	41.5279	53.2032
ocu-miR-24-3p	11682	16472	10008	12650	11439	19378	1772.43	2763.63	1638.52	2325.65	2199.25	2677.85
ocu-miR-24-5p	18	26	12	21	25	29	2.73102	4.36221	1.96465	3.86076	4.80647	4.00751
ocu-miR-25-3p	4680	4554	4878	5339	4781	7998	710.066	764.057	798.629	981.552	919.19	1105.24
ocu-miR-25-5p	7	3	6	4	5	7	1.06206	0.503332	0.982324	0.735383	0.961295	0.967331
ocu-miR-26a-3p	25	17	12	28	43	61	3.79309	2.85221	1.96465	5.14768	8.26714	8.4296
ocu-miR-26a-5p	419982	283385	402104	348379	422455	639675	63721.1	47545.5	65832.7	64048	81220.8	88396.8
ocu-miR-26b-3p	9	14	11	12	7	15	1.36551	2.34888	1.80093	2.20615	1.34581	2.07285
ocu-miR-26b-5p	9984	6291	8502	9222	8359	13479	1514.81	1055.49	1391.95	1695.42	1607.09	1862.67
ocu-miR-27b-3p	42815	53600	36430	46911	41674	64394	6496.04	8992.86	5964.34	8624.38	8012.2	8898.62
ocu-miR-27b-5p	38	39	28	50	28	106	5.76549	6.54331	4.58418	9.19228	5.38325	14.6482
ocu-miR-28-3p	3792	4301	3312	4562	3555	5897	575.335	721.61	542.243	838.704	683.481	814.907
ocu-miR-28-5p	744	1058	709	870	708	1411	112.882	177.508	116.078	159.946	136.119	194.986
ocu-miR-299-3p	1612	873	978	1596	587	870	244.578	146.47	160.119	293.418	112.856	120.225
ocu-miR-299-5p	44	39	46	62	27	35	6.67583	6.54331	7.53115	11.3984	5.19099	4.83666
ocu-miR-29a-3p	10806	8322	8579	10362	10202	14433	1639.52	1396.24	1404.56	1905.01	1961.43	1994.5
ocu-miR-29a-5p	6	11	10	12	9	9	0.910341	1.84555	1.63721	2.20615	1.73033	1.24371
ocu-miR-29b-2-5p	15	14	7	21	18	21	2.27585	2.34888	1.14604	3.86076	3.46066	2.90199
ocu-miR-29b-3p	327	140	212	314	168	319	49.6136	23.4888	34.7088	57.7275	32.2995	44.0827
ocu-miR-29b-5p	3	4	0	2	1	10	0.45517	0.671109	0	0.367691	0.192259	1.3819
ocu-miR-29c-3p	122	96	119	147	145	131	18.5103	16.1066	19.4828	27.0253	27.8776	18.1029
ocu-miR-29c-5p	53	65	70	80	94	119	8.04134	10.9055	11.4604	14.7077	18.0723	16.4446
ocu-miR-301a-3p	2	2	3	4	0	1	0.303447	0.335554	0.491162	0.735383	0	0.13819
ocu-miR-301a-5p	9	8	12	13	13	25	1.36551	1.34222	1.96465	2.38999	2.49937	3.45475
ocu-miR-301b-3p	0	0	3	5	1	0	0	0	0.491162	0.919228	0.192259	0
ocu-miR-301b-5p	0	1	0	0	0	1	0	0.167777	0	0	0	0.13819
ocu-miR-302a-3p	3	1	0	1	0	0	0.45517	0.167777	0	0.183846	0	0
ocu-miR-302a-5p	6	1	3	3	3	10	0.910341	0.167777	0.491162	0.551537	0.576777	1.3819
ocu-miR-302b-3p	1	0	1	2	0	1	0.151723	0	0.163721	0.367691	0	0.13819
ocu-miR-302c-3p	1	0	0	0	1	0	0.151723	0	0	0	0.192259	0
ocu-miR-302d-3p	5	1	0	0	0	0	0.758617	0.167777	0	0	0	0
ocu-miR-30a-3p	593	828	725	609	791	1223	89.972	138.92	118.697	111.962	152.077	169.007
ocu-miR-30a-5p	69982	62254	77042	61576	60476	92588	10617.9	10444.8	12613.4	11320.5	11627.1	12794.8
ocu-miR-30b-3p	5	9	5	16	11	25	0.758617	1.50999	0.818603	2.94153	2.11485	3.45475
ocu-miR-30b-5p	2373	1163	1653	2109	1550	2236	360.04	195.125	270.63	387.73	298.001	308.993
ocu-miR-30c-2-3p	417	375	368	278	429	759	63.2687	62.9165	60.2492	51.1091	82.4791	104.886
ocu-miR-30c-3p	72	48	73	85	55	77	10.9241	8.05331	11.9516	15.6269	10.5742	10.6406
ocu-miR-30c-5p	11687	10386	12304	14864	12482	17614	1773.19	1742.53	2014.42	2732.68	2399.78	2434.08
ocu-miR-30d-3p	120	88	93	127	103	131	18.2068	14.7644	15.226	23.3484	19.8027	18.1029
ocu-miR-30d-5p	40985	33876	44773	42327	37847	67175	6218.38	5683.62	7330.26	7781.63	7276.43	9282.92
ocu-miR-30e-3p	1108	1090	1220	1567	1216	1822	168.11	182.877	199.739	288.086	233.787	251.782
ocu-miR-30e-5p	19293	10951	18417	19865	12480	18728	2927.2	1837.33	3015.24	3652.09	2399.39	2588.03
ocu-miR-31-3p	177	162	130	189	154	223	26.855	27.1799	21.2837	34.7468	29.6079	30.8164
ocu-miR-31-5p	837	631	562	699	403	877	126.993	105.867	92.011	128.508	77.4804	121.193
ocu-miR-323a-3p	115	169	87	131	85	177	17.4482	28.3543	14.2437	24.0838	16.342	24.4597
ocu-miR-323a-5p	1	3	2	3	0	3	0.151723	0.503332	0.327441	0.551537	0	0.41457
ocu-miR-32-3p	14	8	17	12	11	24	2.12413	1.34222	2.78325	2.20615	2.11485	3.31656
ocu-miR-324-3p	6	2	5	6	6	3	0.910341	0.335554	0.818603	1.10307	1.15355	0.41457
ocu-miR-324-5p	29	28	34	37	19	33	4.39998	4.69776	5.5665	6.80229	3.65292	4.56028
ocu-miR-32-5p	126	101	81	154	99	116	19.1172	16.9455	13.2614	28.3122	19.0336	16.0301
ocu-miR-326-3p	5	12	6	7	3	8	0.758617	2.01333	0.982324	1.28692	0.576777	1.10552
ocu-miR-328-3p	77	74	93	70	98	138	11.6827	12.4155	15.226	12.8692	18.8414	19.0702
ocu-miR-329-3p	9	16	9	12	5	14	1.36551	2.68444	1.47349	2.20615	0.961295	1.93466
ocu-miR-329-5p	0	0	0	0	1	1	0	0	0	0	0.192259	0.13819
ocu-miR-331-3p	13	20	20	30	27	44	1.9724	3.35554	3.27441	5.51537	5.19099	6.08037
ocu-miR-331-5p	6	7	9	7	16	21	0.910341	1.17444	1.47349	1.28692	3.07614	2.90199
ocu-miR-335-3p	14	15	20	59	60	145	2.12413	2.51666	3.27441	10.8469	11.5355	20.0376
ocu-miR-335-5p	2	4	0	4	1	1	0.303447	0.671109	0	0.735383	0.192259	0.13819
ocu-miR-337-3p	111	154	67	171	50	112	16.8413	25.8377	10.9693	31.4376	9.61295	15.4773
ocu-miR-337-5p	43	22	19	28	19	23	6.52411	3.6911	3.11069	5.14768	3.65292	3.17837
ocu-miR-33a-3p	12	15	9	14	10	12	1.82068	2.51666	1.47349	2.57384	1.92259	1.65828
ocu-miR-33a-5p	3	0	2	3	0	1	0.45517	0	0.327441	0.551537	0	0.13819
ocu-miR-340-3p	123	175	114	159	133	245	18.662	29.361	18.6642	29.2315	25.5704	33.8566
ocu-miR-340-5p	849	627	540	884	431	930	128.813	105.196	88.4092	162.52	82.8636	128.517
ocu-miR-342-3p	79	67	112	110	114	162	11.9862	11.2411	18.3367	20.223	21.9175	22.3868
ocu-miR-342-5p	0	0	1	0	0	1	0	0	0.163721	0	0	0.13819
ocu-miR-346-5p	1	0	0	0	0	1	0.151723	0	0	0	0	0.13819
ocu-miR-34a-3p	2	0	0	0	1	3	0.303447	0	0	0	0.192259	0.41457
ocu-miR-34a-5p	1004	740	670	868	941	1042	152.33	124.155	109.693	159.578	180.916	143.994
ocu-miR-34b-3p	40	0	20	379	14	66	6.06894	0	3.27441	69.6775	2.69163	9.12055
ocu-miR-34b-5p	12	0	3	63	10	5	1.82068	0	0.491162	11.5823	1.92259	0.690951
ocu-miR-34c-3p	35	4	21	331	16	66	5.31032	0.671109	3.43813	60.8529	3.07614	9.12055
ocu-miR-34c-5p	3776	160	1385	27485	1574	3870	572.908	26.8444	226.753	5053	302.616	534.796
ocu-miR-350-3p	94	67	75	111	81	92	14.262	11.2411	12.279	20.4069	15.573	12.7135
ocu-miR-350-5p	27	19	26	40	26	27	4.09653	3.18777	4.25674	7.35383	4.99873	3.73113
ocu-miR-361-3p	435	515	431	507	492	774	65.9997	86.4053	70.5636	93.2097	94.5914	106.959
ocu-miR-361-5p	150	105	96	119	154	232	22.7585	17.6166	15.7172	21.8776	29.6079	32.0601
ocu-miR-362-3p	0	0	0	0	0	1	0	0	0	0	0	0.13819
ocu-miR-362-5p	31	23	25	30	24	48	4.70343	3.85888	4.09302	5.51537	4.61422	6.63313
ocu-miR-363-3p	264	326	296	405	360	654	40.055	54.6954	48.4613	74.4575	69.2132	90.3764
ocu-miR-363-5p	0	0	2	4	0	2	0	0	0.327441	0.735383	0	0.27638
ocu-miR-365-2-5p	0	8	3	2	3	4	0	1.34222	0.491162	0.367691	0.576777	0.552761
ocu-miR-365-3p	290	272	366	405	493	667	43.9998	45.6354	59.9218	74.4575	94.7837	92.1728
ocu-miR-365-5p	47	56	82	53	68	270	7.131	9.39552	13.4251	9.74382	13.0736	37.3113
ocu-miR-370-3p	302	236	415	367	168	420	45.8205	39.5954	67.9441	67.4713	32.2995	58.0399
ocu-miR-370-5p	17	18	25	30	7	34	2.5793	3.01999	4.09302	5.51537	1.34581	4.69847
ocu-miR-371-3p	56	42	58	32	50	79	8.49651	7.04664	9.4958	5.88306	9.61295	10.917
ocu-miR-371-5p	5	5	2	2	7	2	0.758617	0.838886	0.327441	0.367691	1.34581	0.27638
ocu-miR-373-3p	36	54	38	25	35	50	5.46204	9.05997	6.22138	4.59614	6.72906	6.90951
ocu-miR-374a-3p	85	44	73	104	53	67	12.8965	7.3822	11.9516	19.1199	10.1897	9.25874
ocu-miR-374a-5p	270	150	202	343	121	217	40.9653	25.1666	33.0716	63.0591	23.2633	29.9873
ocu-miR-374b-3p	6	16	11	14	16	24	0.910341	2.68444	1.80093	2.57384	3.07614	3.31656
ocu-miR-374b-5p	356	332	401	537	266	660	54.0135	55.702	65.652	98.7251	51.1409	91.2055
ocu-miR-375-3p	58	58	20	214	32	131	8.79996	9.73108	3.27441	39.343	6.15229	18.1029
ocu-miR-376a-3p	12	12	9	27	2	20	1.82068	2.01333	1.47349	4.96383	0.384518	2.7638
ocu-miR-376a-5p	3	1	1	5	2	3	0.45517	0.167777	0.163721	0.919228	0.384518	0.41457
ocu-miR-376c-2-3p	1	2	4	2	0	0	0.151723	0.335554	0.654883	0.367691	0	0
ocu-miR-376c-5p	2	2	2	4	3	2	0.303447	0.335554	0.327441	0.735383	0.576777	0.27638
ocu-miR-377-3p	70	37	56	98	14	23	10.6206	6.20776	9.16836	18.0169	2.69163	3.17837
ocu-miR-377-5p	40	49	24	56	26	73	6.06894	8.22108	3.9293	10.2954	4.99873	10.0879
ocu-miR-378-3p	4692	6272	8910	7889	5692	8404	711.886	1052.3	1458.75	1450.36	1094.34	1161.35
ocu-miR-378-5p	90	103	148	160	89	118	13.6551	17.2811	24.2307	29.4153	17.1111	16.3064
ocu-miR-379-3p	94	76	56	109	58	81	14.262	12.7511	9.16836	20.0392	11.151	11.1934
ocu-miR-379-5p	28913	23215	18696	37344	11517	19865	4386.78	3894.95	3060.92	6865.53	2214.25	2745.15
ocu-miR-381-3p	18356	9704	14654	21469	7165	12786	2785.04	1628.11	2399.16	3946.98	1377.54	1766.9
ocu-miR-381-5p	24	20	27	40	15	23	3.64136	3.35554	4.42046	7.35383	2.88388	3.17837
ocu-miR-382-3p	80	108	88	145	29	120	12.1379	18.1199	14.4074	26.6576	5.57551	16.5828
ocu-miR-382-5p	154	250	206	198	114	301	23.3654	41.9443	33.7265	36.4014	21.9175	41.5952
ocu-miR-383-5p	2	29	0	2	0	12	0.303447	4.86554	0	0.367691	0	1.65828
ocu-miR-384-5p	0	0	0	0	0	1	0	0	0	0	0	0.13819
ocu-miR-409-3p	551	548	604	670	348	961	83.5996	91.9419	98.8873	123.177	66.9061	132.801
ocu-miR-409-5p	62	89	62	78	27	56	9.40685	14.9322	10.1507	14.34	5.19099	7.73865
ocu-miR-410-3p	87	82	93	108	38	81	13.1999	13.7577	15.226	19.8553	7.30584	11.1934
ocu-miR-410-5p	1	1	0	7	0	0	0.151723	0.167777	0	1.28692	0	0
ocu-miR-411-3p	498	494	365	791	329	609	75.5583	82.8819	59.758	145.422	63.2532	84.1578
ocu-miR-411-5p	22589	15005	12224	26563	8621	12025	3427.28	2517.5	2001.32	4883.49	1657.46	1661.74
ocu-miR-421-3p	8	10	20	10	2	24	1.21379	1.67777	3.27441	1.83846	0.384518	3.31656
ocu-miR-423-3p	3144	2867	3505	3053	2653	5071	477.018	481.017	573.841	561.281	510.063	700.762
ocu-miR-423-5p	2328	2261	2797	2443	2283	3735	353.212	379.344	457.927	449.135	438.927	516.14
ocu-miR-424-3p	599	569	853	535	673	909	90.8823	95.4652	139.654	98.3574	129.39	125.615
ocu-miR-424-5p	1397	1177	1869	1642	1215	1148	211.958	197.474	305.994	301.875	233.595	158.642
ocu-miR-425-3p	161	193	208	179	215	358	24.4275	32.381	34.0539	32.9084	41.3357	49.4721
ocu-miR-425-5p	529	723	676	680	581	966	80.2617	121.303	110.675	125.015	111.702	133.492
ocu-miR-432-3p	7	2	0	4	1	0	1.06206	0.335554	0	0.735383	0.192259	0
ocu-miR-432-5p	442	638	356	657	261	688	67.0618	107.042	58.2846	120.787	50.1796	95.0748
ocu-miR-433-3p	115	182	115	166	85	224	17.4482	30.5355	18.8279	30.5184	16.342	30.9546
ocu-miR-433-5p	0	1	1	2	0	2	0	0.167777	0.163721	0.367691	0	0.27638
ocu-miR-449a-5p	23	11	8	82	12	26	3.48964	1.84555	1.30977	15.0753	2.30711	3.59294
ocu-miR-450a-2-3p	27	25	14	19	18	55	4.09653	4.19443	2.29209	3.49307	3.46066	7.60046
ocu-miR-450a-3p	11	20	18	12	12	31	1.66896	3.35554	2.94697	2.20615	2.30711	4.2839
ocu-miR-450a-5p	4772	5518	6270	4084	5536	7910	724.024	925.795	1026.53	750.826	1064.35	1093.08
ocu-miR-450b-3p	4	6	6	2	7	3	0.606894	1.00666	0.982324	0.367691	1.34581	0.41457
ocu-miR-450b-5p	1069	1076	1282	1037	854	1311	162.192	180.528	209.89	190.648	164.189	181.167
ocu-miR-451-5p	2419	4011	2637	3380	3540	5136	367.019	672.954	431.731	621.398	680.597	709.745
ocu-miR-452-3p	14	15	9	15	7	18	2.12413	2.51666	1.47349	2.75768	1.34581	2.48742
ocu-miR-452-5p	245	261	168	439	201	294	37.1722	43.7899	27.5051	80.7082	38.6441	40.6279
ocu-miR-455-3p	99	84	60	128	93	110	15.0206	14.0933	9.82324	23.5322	17.8801	15.2009
ocu-miR-455-5p	3536	2187	2425	3424	2012	3074	536.494	366.929	397.023	629.487	386.825	424.797
ocu-miR-485-3p	0	0	0	0	0	1	0	0	0	0	0	0.13819
ocu-miR-485-5p	0	0	0	0	0	1	0	0	0	0	0	0.13819
ocu-miR-486-3p	0	0	1	0	0	2	0	0	0.163721	0	0	0.27638
ocu-miR-486-5p	18	31	23	18	30	82	2.73102	5.20109	3.76557	3.30922	5.76777	11.3316
ocu-miR-487a-3p	8	6	1	10	9	9	1.21379	1.00666	0.163721	1.83846	1.73033	1.24371
ocu-miR-487a-5p	15	16	10	11	9	6	2.27585	2.68444	1.63721	2.0223	1.73033	0.829141
ocu-miR-487b-3p	290	285	235	365	172	399	43.9998	47.8165	38.4744	67.1037	33.0685	55.1379
ocu-miR-487b-5p	0	4	1	4	6	3	0	0.671109	0.163721	0.735383	1.15355	0.41457
ocu-miR-490-3p	23	99	28	55	25	41	3.48964	16.6099	4.58418	10.1115	4.80647	5.6658
ocu-miR-490-5p	0	9	0	6	3	2	0	1.50999	0	1.10307	0.576777	0.27638
ocu-miR-491-3p	0	3	0	0	0	1	0	0.503332	0	0	0	0.13819
ocu-miR-491-5p	5	4	1	2	3	14	0.758617	0.671109	0.163721	0.367691	0.576777	1.93466
ocu-miR-495-3p	1287	1147	995	1715	567	1186	195.268	192.44	162.902	315.295	109.011	163.894
ocu-miR-495-5p	4	6	7	4	1	3	0.606894	1.00666	1.14604	0.735383	0.192259	0.41457
ocu-miR-496-3p	0	1	0	5	1	2	0	0.167777	0	0.919228	0.192259	0.27638
ocu-miR-497-5p	888	729	1031	1136	672	810	134.73	122.31	168.796	208.849	129.198	111.934
ocu-miR-499-5p	164	88	108	268	90	131	24.8826	14.7644	17.6818	49.2706	17.3033	18.1029
ocu-miR-500-3p	1553	1888	1621	1580	1685	2481	235.626	316.763	265.391	290.476	323.956	342.85
ocu-miR-500-5p	54	95	88	85	65	113	8.19307	15.9388	14.4074	15.6269	12.4968	15.6155
ocu-miR-501-3p	209	259	285	214	309	537	31.7102	43.4543	46.6604	39.343	59.408	74.2081
ocu-miR-501-5p	28	32	30	34	23	53	4.24826	5.36887	4.91162	6.25075	4.42196	7.32408
ocu-miR-502a-3p	1514	1842	1582	1525	1666	2434	229.709	309.046	259.006	280.365	320.303	336.355
ocu-miR-502a-5p	14	7	10	9	9	15	2.12413	1.17444	1.63721	1.65461	1.73033	2.07285
ocu-miR-502b-3p	99	118	107	105	120	186	15.0206	19.7977	17.5181	19.3038	23.0711	25.7034
ocu-miR-502b-5p	24	23	19	19	13	27	3.64136	3.85888	3.11069	3.49307	2.49937	3.73113
ocu-miR-503-3p	15	11	18	16	8	27	2.27585	1.84555	2.94697	2.94153	1.53807	3.73113
ocu-miR-503-5p	128	110	149	105	50	134	19.4206	18.4555	24.3944	19.3038	9.61295	18.5175
ocu-miR-505-3p	59	39	35	47	26	46	8.95168	6.54331	5.73022	8.64074	4.99873	6.35675
ocu-miR-505-5p	2	1	2	1	0	2	0.303447	0.167777	0.327441	0.183846	0	0.27638
ocu-miR-506-3p	32	46	21	27	41	52	4.85515	7.71775	3.43813	4.96383	7.88262	7.18589
ocu-miR-506-5p	1	10	0	1	1	3	0.151723	1.67777	0	0.183846	0.192259	0.41457
ocu-miR-508-3p	150	127	69	81	59	65	22.7585	21.3077	11.2967	14.8915	11.3433	8.98236
ocu-miR-508-5p	1	0	0	0	0	1	0.151723	0	0	0	0	0.13819
ocu-miR-509a-3p	116	102	61	104	73	106	17.5999	17.1133	9.98696	19.1199	14.0349	14.6482
ocu-miR-509b-3p	132	203	67	157	104	123	20.0275	34.0588	10.9693	28.8638	19.9949	16.9974
ocu-miR-509b-5p	1390	1000	661	823	292	1730	210.896	167.777	108.219	151.305	56.1396	239.069
ocu-miR-509c-3p	66	24	22	42	36	43	10.0137	4.02665	3.60185	7.72152	6.92132	5.94218
ocu-miR-512a-3p	3	1	1	3	1	2	0.45517	0.167777	0.163721	0.551537	0.192259	0.27638
ocu-miR-513-3p	17	10	6	7	4	8	2.5793	1.67777	0.982324	1.28692	0.769036	1.10552
ocu-miR-513-5p	17	9	5	10	0	7	2.5793	1.50999	0.818603	1.83846	0	0.967331
ocu-miR-532-3p	125	109	129	151	134	192	18.9654	18.2877	21.12	27.7607	25.7627	26.5325
ocu-miR-532-5p	18955	16436	15943	18182	14892	23252	2875.92	2757.59	2610.2	3342.68	2863.12	3213.2
ocu-miR-539-3p	9	4	3	10	4	3	1.36551	0.671109	0.491162	1.83846	0.769036	0.41457
ocu-miR-539-5p	29	53	28	44	27	100	4.39998	8.89219	4.58418	8.08921	5.19099	13.819
ocu-miR-541-3p	19	27	15	23	6	20	2.88275	4.52998	2.45581	4.22845	1.15355	2.7638
ocu-miR-541-5p	9	11	5	5	3	11	1.36551	1.84555	0.818603	0.919228	0.576777	1.52009
ocu-miR-542-3p	1258	1265	1170	1070	1057	1432	190.868	212.238	191.553	196.715	203.218	197.888
ocu-miR-542-5p	57	49	66	43	42	58	8.64824	8.22108	10.8056	7.90536	8.07488	8.01503
ocu-miR-545-3p	2	3	2	5	2	1	0.303447	0.503332	0.327441	0.919228	0.384518	0.13819
ocu-miR-545-5p	0	0	0	0	0	1	0	0	0	0	0	0.13819
ocu-miR-551b-3p	1	0	0	0	0	0	0.151723	0	0	0	0	0
ocu-miR-551b-5p	0	0	0	0	0	3	0	0	0	0	0	0.41457
ocu-miR-574-3p	561	992	630	718	644	1406	85.1168	166.435	103.144	132.001	123.815	194.295
ocu-miR-574-5p	234	426	241	316	171	452	35.5033	71.4731	39.4567	58.0952	32.8763	62.462
ocu-miR-582-3p	147	369	230	318	258	302	22.3033	61.9098	37.6557	58.4629	49.6028	41.7334
ocu-miR-582-5p	52	48	19	48	31	49	7.88962	8.05331	3.11069	8.82459	5.96003	6.77132
ocu-miR-590-3p	2	3	5	11	1	1	0.303447	0.503332	0.818603	2.0223	0.192259	0.13819
ocu-miR-599-5p	0	1	0	0	0	0	0	0.167777	0	0	0	0
ocu-miR-628-3p	6	9	8	12	4	12	0.910341	1.50999	1.30977	2.20615	0.769036	1.65828
ocu-miR-628-5p	6	4	2	10	2	8	0.910341	0.671109	0.327441	1.83846	0.384518	1.10552
ocu-miR-652-3p	141	132	159	127	103	141	21.393	22.1466	26.0316	23.3484	19.8027	19.4848
ocu-miR-652-5p	3	3	2	5	3	3	0.45517	0.503332	0.327441	0.919228	0.576777	0.41457
ocu-miR-6529-3p	2	11	2	6	4	21	0.303447	1.84555	0.327441	1.10307	0.769036	2.90199
ocu-miR-6529-5p	128	343	241	182	314	507	19.4206	57.5476	39.4567	33.4599	60.3693	70.0624
ocu-miR-653-3p	0	0	0	0	0	2	0	0	0	0	0	0.27638
ocu-miR-653-5p	0	0	0	0	0	1	0	0	0	0	0	0.13819
ocu-miR-654-3p	53	52	33	43	33	45	8.04134	8.72442	5.40278	7.90536	6.34455	6.21856
ocu-miR-654-5p	1	0	1	3	0	3	0.151723	0	0.163721	0.551537	0	0.41457
ocu-miR-655-3p	134	97	87	154	38	102	20.3309	16.2744	14.2437	28.3122	7.30584	14.0954
ocu-miR-655-5p	0	0	1	3	0	1	0	0	0.163721	0.551537	0	0.13819
ocu-miR-656-3p	64	63	39	77	25	56	9.7103	10.57	6.38511	14.1561	4.80647	7.73865
ocu-miR-660-3p	3	5	2	3	5	3	0.45517	0.838886	0.327441	0.551537	0.961295	0.41457
ocu-miR-660-5p	753	741	744	948	647	1042	114.248	124.323	121.808	174.286	124.392	143.994
ocu-miR-670-3p	4	0	2	3	1	0	0.606894	0	0.327441	0.551537	0.192259	0
ocu-miR-671-3p	2	9	9	3	12	9	0.303447	1.50999	1.47349	0.551537	2.30711	1.24371
ocu-miR-671-5p	7	12	10	8	7	9	1.06206	2.01333	1.63721	1.47077	1.34581	1.24371
ocu-miR-672-3p	2	0	0	0	2	0	0.303447	0	0	0	0.384518	0
ocu-miR-672-5p	50	78	35	50	64	126	7.58617	13.0866	5.73022	9.19228	12.3046	17.412
ocu-miR-676-3p	310	350	232	363	279	669	47.0343	58.722	37.9832	66.736	53.6403	92.4492
ocu-miR-676-5p	1	1	3	4	3	1	0.151723	0.167777	0.491162	0.735383	0.576777	0.13819
ocu-miR-708-3p	5402	3890	2596	4383	3202	5122	819.61	652.653	425.019	805.795	615.613	707.81
ocu-miR-708-5p	456	347	279	342	239	383	69.1859	58.2187	45.6781	62.8752	45.9499	52.9268
ocu-miR-7180-3p	105	103	113	138	124	175	15.931	17.2811	18.5004	25.3707	23.8401	24.1833
ocu-miR-7180-5p	9	8	6	8	9	25	1.36551	1.34222	0.982324	1.47077	1.73033	3.45475
ocu-miR-744-3p	2	3	2	7	2	10	0.303447	0.503332	0.327441	1.28692	0.384518	1.3819
ocu-miR-744-5p	1600	2016	2020	1749	1724	3554	242.757	338.239	330.716	321.546	331.455	491.128
ocu-miR-758-3p	58	56	39	81	47	64	8.79996	9.39552	6.38511	14.8915	9.03617	8.84417
ocu-miR-758-5p	1	0	0	0	0	0	0.151723	0	0	0	0	0
ocu-miR-760-3p	6	13	16	12	7	21	0.910341	2.1811	2.61953	2.20615	1.34581	2.90199
ocu-miR-760-5p	2	5	0	3	2	1	0.303447	0.838886	0	0.551537	0.384518	0.13819
ocu-miR-7a-3p	108	83	83	119	59	135	16.3861	13.9255	13.5888	21.8776	11.3433	18.6557
ocu-miR-7a-5p	3694	3643	3316	5029	2971	5416	560.466	611.212	542.898	924.56	571.201	748.438
ocu-miR-802-3p	2	0	0	0	0	0	0.303447	0	0	0	0	0
ocu-miR-872-3p	836	568	551	859	628	916	126.841	95.2975	90.2101	157.923	120.739	126.582
ocu-miR-872-5p	1812	1334	1279	2003	1343	2179	274.923	223.815	209.399	368.243	258.204	301.116
ocu-miR-873-3p	21	12	20	21	15	39	3.18619	2.01333	3.27441	3.86076	2.88388	5.38942
ocu-miR-873-5p	230	146	149	186	166	314	34.8964	24.4955	24.3944	34.1953	31.915	43.3917
ocu-miR-874-3p	140	118	178	148	178	193	21.2413	19.7977	29.1423	27.2092	34.2221	26.6707
ocu-miR-874-5p	2	1	8	7	8	9	0.303447	0.167777	1.30977	1.28692	1.53807	1.24371
ocu-miR-885-3p	0	0	0	0	0	3	0	0	0	0	0	0.41457
ocu-miR-885-5p	1	3	3	0	1	3	0.151723	0.503332	0.491162	0	0.192259	0.41457
ocu-miR-889-3p	1330	1084	807	1863	519	780	201.792	181.87	132.123	342.504	99.7824	107.788
ocu-miR-889-5p	4	12	10	18	4	10	0.606894	2.01333	1.63721	3.30922	0.769036	1.3819
ocu-miR-92a-2-5p	1	0	1	1	1	1	0.151723	0	0.163721	0.183846	0.192259	0.13819
ocu-miR-92a-3p	5486	3858	5587	4950	4617	8620	832.355	647.284	914.707	910.036	887.66	1191.2
ocu-miR-92a-5p	11	4	6	3	1	9	1.66896	0.671109	0.982324	0.551537	0.192259	1.24371
ocu-miR-93-3p	6	4	4	6	9	5	0.910341	0.671109	0.654883	1.10307	1.73033	0.690951
ocu-miR-93-5p	1456	1935	2270	1910	1311	3007	220.909	324.649	371.646	351.145	252.052	415.538
ocu-miR-9-3p	1	4	1	3	1	0	0.151723	0.671109	0.163721	0.551537	0.192259	0
ocu-miR-9-5p	255	247	125	272	137	302	38.6895	41.441	20.4651	50.006	26.3395	41.7334
ocu-miR-96-3p	0	0	0	1	0	0	0	0	0	0.183846	0	0
ocu-miR-96-5p	8	25	4	24	8	7	1.21379	4.19443	0.654883	4.4123	1.53807	0.967331
ocu-miR-98-3p	0	0	0	2	1	0	0	0	0	0.367691	0.192259	0
ocu-miR-9851-3p	8	9	5	4	10	13	1.21379	1.50999	0.818603	0.735383	1.92259	1.79647
ocu-miR-98-5p	1340	1414	1392	1518	1269	2292	203.309	237.237	227.899	279.078	243.977	316.732
ocu-miR-99a-3p	12	13	11	9	12	27	1.82068	2.1811	1.80093	1.65461	2.30711	3.73113
ocu-miR-99a-5p	158379	105031	115347	129050	108086	225751	24029.8	17621.8	18884.7	23725.3	20780.5	31196.6
