# Supplementary material for: Negative effects of heat stress on ovarian tissue in female rabbit
Source: Front Vet Sci. 2022 Nov 14;9:1009182. doi: 10.3389/fvets.2022.1009182 (PMC9704112; doi:10.3389/fvets.2022.1009182)
Supplement: Supplementary file 6 [file Table_6.xlsx]

## Sheet: Sheet1
Table S6 Predicted targets of 11 DE miRNAs in CON vs. HS
miRNA	Mature sequences	Number of target genes	Predicted target genes
ocu-miR-141-3p	TAACACTGTCTGGTAAAGATGGC	7	ADH5 GSDME COQ6 CAPN7 DCTN6 KLF5 CHSY1
ocu-miR-146a-5p	TGAGAACTGAATTCCATGGGTTG	17	FLNB MAGED2 PLEKHM2 GOLIM4 RALB SYTL5 TMLHE SLC25A14 SSB SPG7 NPHS2 TNFRSF19 TMEM211 RASIP1 MFRP RABGAP1L PSMA5
ocu-miR-196b-5p	TAGGTAGTTTCCTGTTGTTGGGA	7	CASK MGAT4B HOXB6 ZNF174 SYT9 NME4 PALD1
ocu-miR-205-5p	TCCTTCATTCCACCGGAGTCTG	17	NR4A3 SNX19 ABCC11 SIAH1 COL16A1 ZFP62 VWA7 FBN2 MICU1 LAMA4 IRF5 CAB39 BCAS2 APOD ING5 C1orf35 SDHB
ocu-miR-223-3p	TGTCAGTTTGTCAAATACCCCAA	9	LOC100339409 LOC100009591 OSCP1 SCN1A FXR2 NOA1 PARG YIPF5 CCDC91
ocu-miR-34b-3p	AATCACTAACTCCACTGCCATC	1	SERPINF2
ocu-miR-34c-5p	AGGCAGTGTAGTTAGCTGATTGC	68	ZDHHC16 COPB2 SEPTIN11 VAT1L PIGO TUFM MAPK8 BIRC7 ARHGAP44 SYTL3 MYRIP EIF2B5 DDX17 CSGALNACT2 CNEP1R1 ALKBH7 ELP5 CRABP2 SARM1 GABRQ PLOD1 UBFD1 SRPK1 RAI14 GNPTAB ZNFX1 HDAC11 RFC5 INTS4 CCDC30 EPHX1 CENPI UBE2G2 ELOVL2 NKIRAS2 UNC119 MAN2A2 OGDHL DUOX1 SHROOM4 POLD2 GALK1 SLC25A40 RTKN EXOC6B RECK CHMP7 TMEM109 TULP1 EPHB4 SRPRA RHCG KIF5B SLC29A1 FAHD2A CHST3 RTN2 SOX13 SEPTIN1 E2F2 CALHM3 O…
ocu-miR-375-3p	TTTGTTCGTTCGGCTCGCGTGA	1	LPIN1
ocu-miR-449a-5p	TGGCAGTGTATTGTTAGCTGGT	113	WDR81 RGMB NUP188 DES TMEM144 GPI DGKD PML MLST8 ATXN2L TUFM KIF12 MAPK8 BIRC7 CYP27A1 ARHGAP44 DAAM1 MTRR TGM2 SLC8B1 TTL MYRIP TOM1L2 EIF2B5 SCMH1 CLASRP XYLT1 DDX17 CSGALNACT2 ARFGEF2 MGRN1 CNEP1R1 COMT ZHX3 PREB ALKBH7 ACADVL SARM1 GABRQ PLOD1 SMOX UBFD1 PLEKHM1 PUM1 SRPK1 RAI14 NXF1 ADAMTS16 ETV3L HDAC11 C3orf52 RFC5 ZDHHC17 TTC19 EGFR SPG7 INTS4 HDGF ACP7 CCDC30 RNF157 NDST1 EPHX1 CENPI ALS…
ocu-miR-34c-3p	AATCACTAACCACACGGCCAGG	0
ocu-miR-190b-5p	TGATATGTTTGATATTGGGTTG	0
